# Supplementary material for: Biofilm Interaction Mapping and Analysis (BIMA) of Interspecific Interactions in Pseudomonas Co-culture Biofilms
Source: Front Microbiol. 2021 Dec 9;12:757856. doi: 10.3389/fmicb.2021.757856 (PMC8696352; doi:10.3389/fmicb.2021.757856)
Supplement: Supplementary file 1 [file Data_Sheet_1.zip]

Archive with 2 entries (2 files):
- Kosina_BIMA_FM_SI-figures-combined-compressed.pdf
- Kosina_BIMA_FM_SI-tables_20210527.xlsx
