# Supplementary material for: Biofilm Interaction Mapping and Analysis (BIMA) of Interspecific Interactions in Pseudomonas Co-culture Biofilms
Source: Front Microbiol. 2021 Dec 9;12:757856. doi: 10.3389/fmicb.2021.757856 (PMC8696352; doi:10.3389/fmicb.2021.757856)
Supplement: Supplementary file 1 [file Data_Sheet_1.zip › Kosina_BIMA_FM_SI-tables_20210527.xlsx]

## Sheet: ReadMe
Deconstructing interspecific interactions between pseudomonas in co-culture biofilms
Suzanne M Kosina, Markus de Raad, Peter Rademacher, Marcin Zemla, Grant M. Zane, Jennifer J. Zulovich, Romy Chakraborty, Benjamin Bowen, Judy Wall, Manfred Auer, Adam Deutschbauer, Trent Northen
Table S1	Cultures used in the study, including 14 Pseudomonas strains and 1 medium control
Table S2	Pseudomonas stutzeri RCH2 mutant details
Table S3	Plasmids used in mutant construction
Table S4	Primers used in mutant construction
Table S5	Morphologies of co-colony overlays from imaging in Figure S03. ru = rugose, sm = smooth
Table S6	LCMS identification evidence table, comparison with of mz, rt and MS2 with standards.
	An atlas of known m/z, retention time and fragmentation patterns from a library of reference standards was compared to the sample files. Match details for the three evaluated parameters are specified as difference from the theoretical value. Identification levels as specified by the Mass Spectrometry Initiative Metabolomics. 2007 Sep; 3(3): 211–221. DOI: 10.1007/s11306-007-0082-2] are indicated. …

## Sheet: S1 - strains
Culture #	Isolate ID	Isolation conditions/description (including temperature)	Closest relative in NCBI: 16S rRNA Gene Database	Similarity (%)	Source	NCBI / Genbank WGS
1	RCH2	Acetate & Nitrate, anaerobic, 27°C	Pseudomonas stutzeri	0.99	Hanford WA	CP003071.1
2	FW300-N1B4	Acetate & Sulfate: Bubbles, but no visible growth in tube, anaerobic, 30°C	Pseudomonas fluorescens	99.24	Oak Ridge TN	JACNDV000000000.1
3	FW300-N2E3	Propionate & Nitrate: Bubbles, but no visible growth in tube, anaerobic, 30°C	Pseudomonas fluorescens	99.22	Oak Ridge TN	NZ_JACNDR000000000.1
4	FW300-N2C3	Butyrate & Nitrate: No Visible Growth, anaerobic, 30°C	Pseudomonas frederiksbergensis strain DSM 13022	98.92	Oak Ridge TN	NZ_JACNDT000000000.1
5	FW300-N2A2	Acetate & Nitrate: Bubbles and transparent cream growth, anaerobic, 30°C	Pseudomonas migulae strain NBRC 103157	99.72	Oak Ridge TN	NZ_JACNDU000000000.1
6	FW300-N2C2	Butyrate & Nitrate: Bubbles and Transparent Cream Growth, anaerobic, 30°C	Pseudomonas migulae strain NBRC 103157	99	Oak Ridge TN
7	FW300-N2E2	Propionate & Nitrate: Bubbles, but no visible growth in tube, anaerobic, 30°C	Pseudomonas fluorescens	99.13	Oak Ridge TN	NZ_JACNDS000000000.1
8	FW300-N2F2	LB, anaerobic, 25 °C	Pseudomonas corrugata	94	Oak Ridge TN	NZ_JACNDQ000000000.1
9	GW101-3H06	R2A, aerobic, 30°C	Pseudomonas vancouverensis strain DhA-51	99	Oak Ridge TN	NZ_JACNBA000000000.1
10	GW460-E12	Eugon, anaerobic, 30°C	Pseudomonas mandelii	99	Oak Ridge TN	NZ_JACMZX000000000.1
11	FW507-14TSA	TSA, aerobic, 30°C	Pseudomonas putida F1	99.9	Oak Ridge TN	NZ_JACNBM000000000.1
12	GW704-E3	Noble, PH7- 10mM Glycerol, 40mM Nitrate, anaerobic, 30°C	Pseudomonas veronii CIP 104663	99.79	Oak Ridge TN	NZ_JACMZR000000000.1
13	DP16D-R1	R2A, aerobic, 30°C	Pseudomonas vancouverensis strain DhA-51	99	Oak Ridge TN	NZ_JACNEE000000000.1
14	GW456-12-1-14-LB1	aerobic 10dil LB 30°C	Pseudomonas mandelii	99.9	Oak Ridge TN	NZ_PPSI00000000.1
15	uninoculated control	NA	NA	NA	NA

## Sheet: S2 - mutants
Mutant Name	Marker-replacement	locusId	sysName	type	scaffoldId	begin	end	strand	name	desc	abbrev	GC	nTA	used	EC number	precursor	product
JWST9060	kanR of Psest_0508	GFF503	Psest_0508	1	Psest_Contig47.1	561976	563241	+	NA	gamma-glutamyl phosphate reductase	ΔproA	0.6532	14	TRUE	1.2.1.41	glutamyl 5-phosphate	glutamate-5-semialdehyde
JWST9063	kanR of Psest_1199	GFF1166	Psest_1199	1	Psest_Contig47.1	1302728	1303243	-	NA	OHCU decarboxylase	ΔuraD	0.6395	4	TRUE	4.1.1.97	2-oxo-4-hydroxy-4-carboxy-5-ureidoimidazoline (OHCU)	S(+)-allantoin
JWST9066	kanR of Psest_3178	GFF3119	Psest_3178	1	Psest_Contig47.1	3349903	3350754	-	NA	formyltetrahydrofolate deformylase	ΔpurU	0.5681	9	TRUE	3.5.1.10	10-formyltetrahydrofolate	tetrahydrofolate + formate
JWST9069	kanR of Psest_3384	GFF3320	Psest_3384	1	Psest_Contig47.1	3554556	3555674	-	NA	glutamate 5-kinase	ΔproB	0.6336	11	TRUE	2.7.2.11	glutamate	glutamyl 5-phosphate (5-oxoproline)

## Sheet: S3 - plasmids
Escherichia coli strains	Genotype	Phenotype	Restriction enzyme used for deletion of pset	Source
α-select	deoR endA1 recA1 relA1 gyrA96 hsdR17(rK− mK+)supE44 thi-1 Δ(lacZYA-argFV169) ϕ80dlacZΔM15 F−			Bioline
WM3064	thrB1004 pro thi rpsL hsdS lacZΔM15 RP4-1360 Δ(araBAD)567 ΔdapA1341::[erm pir (wt)]	diaminopimelic acid auxotrophy, expression of transfer function RP4		-7
Pseudomonas stutzeri strains
Pseudomonas stutzeri RCH2	Parental strain
JWST9060	RCH2 ΔPsest_0508, Kmr		MscI (New England Biolabs); resulted in DNA fragments of discriminating sizes when probed with the region upstream of the gene deletion	This study.
JWST9063	RCH2 ΔPsest_1199, Kmr		BglI (New England Biolabs)	This study.
JWST9066	RCH2 ΔPsest_3178, Kmr		XmnI (New England Biolabs)	This study.
JWST9069	RCH2 ΔPsest_3384, Kmr		NaeI (Promega)	This study.
Plasmids
pMO7704	Template for Spr-pUC ori -oriT fragment for constructing marker-exchange plasmids	spectinomycin resistance		-1
pMOST9058	Deletion cassette for Psest_0508, Kmr	kanamycin resistance		This study.
pMOST9061	Deletion cassette for Psest_1199, Kmr			This study.
pMOST9064	Deletion cassette for Psest_3178, Kmr			This study.
pMOST9067	Deletion cassette for Psest_3384, Kmr			This study.
pMO746	Source of Kmr , in artificial operon with upp and Apr -pUC ori; Pnpt-npt-upp; Kmr

## Sheet: S4 - primers
Primer name	Primer sequence*	Purpose of primer
SpecRpUC-F	CCAGCCAGGACAGAAATGCCTCG	amplification of plasmid backbone (spr-pUC ori-oriT) from pMO7704
oriT-R	CAAGCATGACAAAGTTGCAGCCG	amplification of plasmid backbone (spr-pUC ori-oriT) from pMO7704
Kan gene Prom Nterm	CCGGAATTGCCAGCTGGGGCGC	amplification of kanamycin-resistance gene from pMO746
Kan R	TCAGAAGAACTCGTCAAGAAGGCGA	amplification of kanamycin-resistance gene from pMO746
oriT-out	CCTCGTTCAACAGGTCCAGGG	sequencing of cloned regions
pMO719-XbaI-dn	TGGGTTCGTGCCTTCATCCG	sequencing of cloned regions
Km_int_Fwd_revcomp	CTCATCCTGTCTCTTGATCAGATCT	sequencing of cloned regions
Kan_out_C	CTGACCGCTTCCTCGTGC	sequencing of cloned regions
Psest_0508-upF	CGGATCACTGTATTCGGCTGCAACTTTGTCATGCTTG GGCAGCAGGTAAGCCATCGAC	amplification of upstream region for deletion cassette for Psest_0508 from RCH2
Psest_0508-upR-2	GCGCCCCAGCTGGCAATTCCGG GGATCTAGCTGGCCTGACTGAAGG	amplification of upstream region for deletion cassette for Psest_0508 from RCH2
Psest_0508-dnR	CGAGGCATTTCTGTCCTGGCTGG CAACCTCAGTTCGACGCCCG	amplification of downstream region for deletion cassette for Psest_0508 from RCH2
Psest_0508-dnF-4	TCGCCTTCTTGACGAGTTCTTCTGA GAACACATCAATCGCTACGGCTCG	amplification of downstream region for deletion cassette for Psest_0508 from RCH2
Psest_1199-upF	CGGATCACTGTATTCGGCTGCAACTTTGTCATGCTTG CTGCTCAAGCTGTTCGACCAGC	amplification of upstream region for deletion cassette for Psest_1199 from RCH2
Psest_1199-upR	TCGCCTTCTTGACGAGTTCTTCTGA TGtcatGCATTGCGCTCCGC	amplification of upstream region for deletion cassette for Psest_1199 from RCH2
Psest_1199-dnF	GCGCCCCAGCTGGCAATTCCGG TAACGACCGCAACAAAGCCAGTC	amplification of downstream region for deletion cassette for Psest_1199 from RCH2
Psest_1199-dnR	CGAGGCATTTCTGTCCTGGCTGG CCATGTTTTCGCCACGGTTCGG	amplification of downstream region for deletion cassette for Psest_1199 from RCH2
Psest_3178-upF	CACTGTATTCGGCTGCAACTTTGTCATGCTTG CCACTGGGCTTTCCATTCTTTCAATGTC	amplification of upstream region for deletion cassette for Psest_3178 from RCH2
Psest_3178-upR	TCGCCTTCTTGACGAGTTCTTCTGA TAAAGGTTACTCCGGCTCAAAGGAAACG	amplification of upstream region for deletion cassette for Psest_3178 from RCH2
Psest_3178-dnF	GCGCCCCAGCTGGCAATTCCGG CAATCCGGAGTCGCCGTGAC	amplification of downstream region for deletion cassette for Psest_3178 from RCH2
Psest_3178-dnR	CGAGGCATTTCTGTCCTGGCTGG GAGATCTTTCAGATCAAGCAGCAACAGGC	amplification of downstream region for deletion cassette for Psest_3178 from RCH2
Psest_3384-upF	GATCACTGTATTCGGCTGCAACTTTGTCATGCTTG GAGCTTCGTGATTGCCGATATCCCT	amplification of upstream region for deletion cassette for Psest_3384 from RCH2
Psest_3384-upR	TCGCCTTCTTGACGAGTTCTTCTGA CGTTCCCGCCTCTATACGGC	amplification of upstream region for deletion cassette for Psest_3384 from RCH2
Psest_3384-dnF	GCGCCCCAGCTGGCAATTCCGG GGTGAGCATGCGTCTAGCCACTATT	amplification of downstream region for deletion cassette for Psest_3384 from RCH2
Psest_3384-dnR	CGAGGCATTTCTGTCCTGGCTGG GACAAGGCTCGCACAGCCTAC	amplification of downstream region for deletion cassette for Psest_3384 from RCH2
* - Underlined region of primer is overhang used for cloning with plasmid backbone or kanamycin-resistance marker.

## Sheet: S5 - morphologies
24 hr underlay photos													overlays added:	20190124
		N1B4 WT	N1B4 WT	N1B4 WT	SterileMed	RCH2 WT	RCH2 WT	RCH2 WT		RCH2 M1	RCH2 M1	RCH2 M1	SterileMed	RCH2 M2	RCH2 M2	RCH2 M2		RCH2 M4	RCH2 M4	RCH2 M4	SterileMed	RCH2 M3	RCH2 M3	RCH2 M3
	N1B4 WT	sm	sm	sm	sm	sm	sm	sm	N1B4 WT	sm	sm	sm	sm	sm	sm	sm	N1B4 WT	sm	sm	sm	sm	sm	sm	sm
	RCH2 WT	ru	ru	ru	ru	ru	ru	ru	RCH2 WT	ru	ru	ru	ru	ru	ru	ru	RCH2 WT	ru	ru	ru	ru	ru	ru	ru
underlays	RCH2 M1	ru	ru	ru	ru	ru	ru	ru	RCH2 M1	ru	ru	ru	ru	ru	ru	ru	RCH2 M1	ru	ru	ru	ru	ru	ru	ru
20190123	RCH2 M2	ru	ru	ru	ru	ru	ru	ru	RCH2 M2	ru	ru	ru	ru	ru	ru	ru	RCH2 M2	ru	ru	ru	ru	ru	ru	ru
	RCH2 M3	ru	ru	ru	ru	ru	ru	ru	RCH2 M3	ru	ru	ru	ru	ru	ru	ru	RCH2 M3	ru	ru	ru	ru	ru	ru	ru
	RCH2 M4	ru	ru	ru	ru	ru	ru	ru	RCH2 M4	ru	ru	ru	ru	ru	ru	ru	RCH2 M4	ru	ru	ru	ru	ru	ru	ru
	SterileMed	none	none	none	none	none	none	none	SterileMed	none	none	none	none	none	none	none	SterileMed	none	none	none	none	none	none	none
					plate 1								plate 2								plate 3
48 hours underlays + 24 hours overlays													overlays	20190124
		N1B4 WT	N1B4 WT	N1B4 WT	SterileMed	RCH2 WT	RCH2 WT	RCH2 WT		RCH2 M1	RCH2 M1	RCH2 M1	SterileMed	RCH2 M2	RCH2 M2	RCH2 M2		RCH2 M4	RCH2 M4	RCH2 M4	SterileMed	RCH2 M3	RCH2 M3	RCH2 M3
	N1B4 WT	sm	sm	sm	sm	ru	ru	ru	N1B4 WT	ru edges sm cntr	ru edges sm cntr	ru edges sm cntr	sm	ru	ru	ru	N1B4 WT	sm	sm	sm	sm	sm	sm	sm
	RCH2 WT	ru	ru	ru	ru	ru	ru	ru	RCH2 WT	ru	ru	ru	ru	ru	ru	ru	RCH2 WT	ru	ru	ru	ru	ru	ru	ru
underlays	RCH2 M1	ru	ru	ru	ru	ru	ru	ru	RCH2 M1	ru	ru	ru	ru	ru	ru	ru	RCH2 M1	ru	ru	ru	ru	ru	ru	ru
20190123	RCH2 M2	ru	ru	ru	ru	ru	ru	ru	RCH2 M2	ru	ru	ru	ru	ru	ru	ru	RCH2 M2	ru	ru	ru	ru	ru	ru	ru
	RCH2 M3	ru	ru	ru	ru	ru	ru	ru	RCH2 M3	ru	ru	ru	ru	ru	ru	ru	RCH2 M3	ru	ru	ru	ru	ru	ru	ru
	RCH2 M4	ru	ru	ru	ru	ru	ru	ru	RCH2 M4	ru	ru	ru	ru	ru	ru	ru	RCH2 M4	ru	ru	ru	ru	ru	ru	ru
	SterileMed	sm	sm	sm	none	ru	ru	ru	SterileMed	ru	ru	ru	none	ru	ru	ru	SterileMed	ru	ru	ru	none	ru	ru	ru
					plate 1								plate 2								plate 3
72 hours underlay + 48 hours overlays													overlays	20190124
		N1B4 WT	N1B4 WT	N1B4 WT	SterileMed	RCH2 WT	RCH2 WT	RCH2 WT		RCH2 M1	RCH2 M1	RCH2 M1	SterileMed	RCH2 M2	RCH2 M2	RCH2 M2		RCH2 M4	RCH2 M4	RCH2 M4	SterileMed	RCH2 M3	RCH2 M3	RCH2 M3
	N1B4 WT	sm	sm	sm	sm	ru	ru	ru	N1B4 WT	ru	ru	ru	sm	ru	ru	ru	N1B4 WT	sm	sm	sm	sm	ru plaque	ru plaque	ru plaque
	RCH2 WT	ru	ru	ru	ru	ru	ru	ru	RCH2 WT	ru	ru	ru	ru	ru	ru	ru	RCH2 WT	ru	ru	ru	ru	ru	ru	ru
underlays	RCH2 M1	ru	ru	ru	ru	ru	ru	ru	RCH2 M1	ru	ru	ru	ru	ru	ru	ru	RCH2 M1	ru	ru	ru	ru	ru	ru	ru
20190123	RCH2 M2	ru	ru	ru	ru	ru	ru	ru	RCH2 M2	ru	ru	ru	ru	ru	ru	ru	RCH2 M2	ru	ru	ru	ru	ru	ru	ru
	RCH2 M3	ru	ru	ru	ru	ru	ru	ru	RCH2 M3	ru	ru	ru	ru	ru	ru	ru	RCH2 M3	ru	ru	ru	ru	ru	ru	ru
	RCH2 M4	ru	ru	ru	ru	ru	ru	ru	RCH2 M4	ru	ru	ru	ru	ru	ru	ru	RCH2 M4	ru	ru	ru	ru	ru	ru	ru
	SterileMed	sm	sm	sm	none	ru	ru	ru	SterileMed	sm	sm	sm	none	ru	ru	ru	SterileMed	ru	ru	ru	none	ru	ru	ru
					plate 1								plate 2								plate 3

## Sheet: S6 - exometabolomics
Compound annotation																COMPOUND IDENTIFICATION SCORES							MSMS INFORMATION				MSMS EVALUATION	ION INFORMATION			M/Z EVALUATION		Chromatographic peak information				RT EVALUATION
index	identified_metabolite	label		formula	polarity	exact_mass									inchi_key	msms_quality	mz_quality	rt_quality	total_score	msi_level	isomer_details	identification_notes	msms_file	msms_rt	msms_numberofions	msms_matchingions	msms_score	mz_adduct	mz_theoretical	mz_measured	mz_error	mz_ppmerror	rt_min	rt_max	rt_theoretical	rt_measured	rt_error			sample group	ExCtrl-on-water-NA	ExCtrl-on-water-NA	ExCtrl-on-water-NA	N1B4WT-on-fresh-MCYM	N1B4WT-on-fresh-MCYM	N1B4WT-on-spent-RCH2WT	N1B4WT-on-spent-RCH2WT	N1B4WT-on-spent-RCH2WT	N1B4WT-on-spent-RCH2pset0508
Compound #	Identified Metabolite	Name of metabolite searched for	use for height?	Molecular Formula	Polarity	Exact Mass	Structural classification (ClassyFire)								Inchi Key	MSMS Score (0 to 1)	m/z score (0 to 1)	RT score (0 to 1)	Total ID Score (0 to 3)	Mass Spec Inititative Identification Level		Identification notes	File with highest MSMS match score	RT of highest matched MSMS scan	Number of ion matches in msms spectra to EMA reference spectra	List of ion matches in msms spectra to EMA reference spectra		Adduct	Theoretical m/z	Measured m/z	mass error (delta Da)	mass error (delta ppm)	Minimum retention time (min.)	Maximum retention time (min.)	Theoretical retention time (min.)	Detected + averaged RT (min.)	RT error (absolute delta min.)			file group	20190125_AK_SK_ENIGMA_PseudoXfd_20190118_QE139_Ag68377-924_USHG01245_NEG_MSMS_ExCtrl-on-water-NA	20190125_AK_SK_ENIGMA_PseudoXfd_20190118_QE139_Ag68377-924_USHG01245_NEG_MSMS_ExCtrl-on-water-NA	20190125_AK_SK_ENIGMA_PseudoXfd_20190118_QE139_Ag68377-924_USHG01245_NEG_MSMS_ExCtrl-on-water-NA	20190125_AK_SK_ENIGMA_PseudoXfd_20190118_QE139_Ag68377-924_USHG01245_NEG_MSMS_N1B4WT-on-fresh-MCYM	20190125_AK_SK_ENIGMA_PseudoXfd_20190118_QE139_Ag68377-924_USHG01245_NEG_MSMS_N1B4WT-on-fresh-MCYM	20190125_AK_SK_ENIGMA_PseudoXfd_20190118_QE139_Ag68377-924_USHG01245_NEG_MSMS_N1B4WT-on-spent-RCH2WT	20190125_AK_SK_ENIGMA_PseudoXfd_20190118_QE139_Ag68377-924_USHG01245_NEG_MSMS_N1B4WT-on-spent-RCH2WT	20190125_AK_SK_ENIGMA_PseudoXfd_20190118_QE139_Ag68377-924_USHG01245_NEG_MSMS_N1B4WT-on-spent-RCH2WT	20190125_AK_SK_ENIGMA_PseudoXfd_20190118_QE139_Ag68377-924_USHG01245_NEG_MSMS_N1B4WT-on-spent-RCH2pset0508
Unique for study	Some isomers are not chromatographically or spectrally resolvable.	Name of standard reference compound in library match.				monoisotopic mass (neutral except for permanently charged molecules)	kingdom	superclass	class	subclass	Intermediate tree nodes	Direct parent	alternative parents	molecular framework	neutralized version	1 (MSMS matches ref. std.), 0.5 (possible match), 0 (no MSMS collected or no appropriate ref available), -1 (bad match)	1 (delta ppm </= 5 or delta Da </= 0.001), 0.5 (delta ppm 5-10 and delta Da > 0.001), 0 (delta ppm > 10) 1 (delta ppm </= 15 or delta Da </= 0.005), 0.5 (delta ppm 15-20 and delta Da > 0.001), 0 (delta ppm > 20) (NOTE: neg mass accuracy is not as good as pos)	1 (delta RT </= 0.5), 0.5 (delta RT > 0.5 & </= 2), 0 (delta RT > 2 min)	sum of m/z, RT and MSMS score	Level 1 = Two independent and orthogonal properties match authentic standard; else = putative [Metabolomics. 2007 Sep; 3(3): 211–221. doi: 10.1007/s11306-007-0082-2]		Isomers have same formula (and m/z) and similar RT - MSMS spectra may be used to differentiate (exceptions) or RT elution order			# of fragment ions matching between compound in sample and reference compound / standard; may include parent and isotope ions and very low intensity background ions (these do not contribute to score)		MSMS score (highest across all samples), scale of 0 to 1 based on an algorithm. 0 = no match, 1 = perfect match. If no score, then no MSMS was acquired for that compound (@ m/z & RT window).	More than one may be detectable; the one evaluated is listed	theoretical m/z for a given compound / adduct pair	average m/z within 20ppm of theoretical detected across all samples @ RT peak	absolute difference between theoretical and detected m/z	ppm difference between theoretical and detected m/z	Retention range including start and end of detection of an m/z value (Note: Peak Height is calculated as the highest intensity of an m/z within the min/max RT range. Peak Area is calculated as the integrated area under the curve for an m/z within the mix/max RT range.)		theoretical retention time for a compound based upon reference standard at highest intensity point of peak	average retention time for a detected compound at highest intensity point of peak across all samples	absolute difference between theoretical and detected RT peak			file	20190125_AK_SK_ENIGMA_PseudoXfd_20190118_QE139_Ag68377-924_USHG01245_NEG_MSMS_62_ExCtrl-on-water-NA_2_IR02_143.h5	20190125_AK_SK_ENIGMA_PseudoXfd_20190118_QE139_Ag68377-924_USHG01245_NEG_MSMS_63_ExCtrl-on-water-NA_3_IR02_158.h5	20190125_AK_SK_ENIGMA_PseudoXfd_20190118_QE139_Ag68377-924_USHG01245_NEG_MSMS_61_ExCtrl-on-water-NA_1_IR02_137.h5	20190125_AK_SK_ENIGMA_PseudoXfd_20190118_QE139_Ag68377-924_USHG01245_NEG_MSMS_6_N1B4WT-on-fresh-MCYM_1_IR02_122.h5	20190125_AK_SK_ENIGMA_PseudoXfd_20190118_QE139_Ag68377-924_USHG01245_NEG_MSMS_60_N1B4WT-on-fresh-MCYM_2_017.h5	20190125_AK_SK_ENIGMA_PseudoXfd_20190118_QE139_Ag68377-924_USHG01245_NEG_MSMS_10_N1B4WT-on-spent-RCH2WT_1_IR02_200.h5	20190125_AK_SK_ENIGMA_PseudoXfd_20190118_QE139_Ag68377-924_USHG01245_NEG_MSMS_12_N1B4WT-on-spent-RCH2WT_3_IR02_188.h5	20190125_AK_SK_ENIGMA_PseudoXfd_20190118_QE139_Ag68377-924_USHG01245_NEG_MSMS_11_N1B4WT-on-spent-RCH2WT_2_IR02_044.h5	20190125_AK_SK_ENIGMA_PseudoXfd_20190118_QE139_Ag68377-924_USHG01245_NEG_MSMS_16_N1B4WT-on-spent-RCH2pset0508_1_011.h5
0	glycine	glycine		C2H5NO2	negative	75.032	Organic compounds	Organic acids and derivatives	Carboxylic acids and derivatives	Amino acids, peptides, and analogues	Amino acids and derivatives - Alpha amino acids and derivatives	Alpha amino acids	Amino acidsMonocarboxylic acids and derivativesCarboxylic acidsOrganopnictogen compoundsOrganic oxidesMonoalkylaminesHydrocarbon derivativesCarbonyl compounds	Aliphatic acyclic compounds	DHMQDGOQFOQNFH-UHFFFAOYSA-N	0.5	1	1	2.5	L1+		does not fragment well at CE used	20190125_AK_SK_ENIGMA_PseudoXfd_20190118_QE139_Ag68377-924_USHG01245_NEG_MSMS_8_Sterile-on-spent-RCH2WT_2_IR02_146.h5	13.7939	1	74.025	0	[M-H]-	74.0247	74.0244	0.00033202	4.48526	13.6	14.3	13.8296	13.807	0.0226675	15333252	20190125_AK_SK_ENIGMA_PseudoXfd_20190118_QE139_Ag68377-924_USHG01245_NEG_MSMS_32_Sterile-on-spent-RCH2pset3384_2_IR02_086.h5	0000_glycine_negative_M-H74p0247_13p83	18456.9	23174.5	20747.9	29514.4	44519.5	27596	36342.9	31221.7	33912
1	pyruvic acid	pyruvic acid		C3H4O3	negative	88.016	Organic compounds	Organic acids and derivatives	Keto acids and derivatives	Alpha-keto acids and derivatives	Not available	Alpha-keto acids and derivatives	Alpha-hydroxy ketonesMonocarboxylic acids and derivativesCarboxylic acidsOrganic oxidesHydrocarbon derivatives	Aliphatic acyclic compounds	LCTONWCANYUPML-UHFFFAOYSA-N	1	1	1	3	L1+			20190125_AK_SK_ENIGMA_PseudoXfd_20190118_QE139_Ag68377-924_USHG01245_NEG_MSMS_24_N1B4WT-on-spent-RCH2pset1199_3_IR02_062.h5	5.97461	2	59.014,87.009	0.914284	[M-H]-	87.0087	87.0086	9.512e-05	1.09322	5.78209	6.3	5.9824	5.9779	0.00450357	4954852	20190125_AK_SK_ENIGMA_PseudoXfd_20190118_QE139_Ag68377-924_USHG01245_NEG_MSMS_49_Sterile-on-spent-N1B4WT_3_IR02_050.h5	0001_pyruvic_acid_negative_M-H87p0087_5p98	63670.5	66604.5	75255.6	3.99864e+06	2.71292e+06	1.40875e+06	1.64865e+06	2726112	2.21986e+06
2	alanine	alanine		C3H7NO2	negative	89.0477	Organic compounds	Organic acids and derivatives	Carboxylic acids and derivatives	Amino acids, peptides, and analogues	Amino acids and derivatives - Alpha amino acids and derivatives	Alanine and derivatives	L-alpha-amino acidsAmino acidsMonocarboxylic acids and derivativesCarboxylic acidsOrganopnictogen compoundsOrganic oxidesMonoalkylaminesHydrocarbon derivativesCarbonyl compounds	Aliphatic acyclic compounds	QNAYBMKLOCPYGJ-REOHCLBHSA-N	0.5	1	1	2.5	L1+		does not fragment well at CE used	20190125_AK_SK_ENIGMA_PseudoXfd_20190118_QE139_Ag68377-924_USHG01245_NEG_MSMS_32_Sterile-on-spent-RCH2pset3384_2_IR02_086.h5	13.4591	1	88.04	0	[M-H]-	88.0404	88.0403	8.775e-05	0.996702	12.9	13.5	13.1243	13.0249	0.0994804	277215200	20190125_AK_SK_ENIGMA_PseudoXfd_20190118_QE139_Ag68377-924_USHG01245_NEG_MSMS_32_Sterile-on-spent-RCH2pset3384_2_IR02_086.h5	0002_alanine_negative_M-H88p0404_13p12	27454.8	33852.4	31637.2	56145.4	31665	59899.2	52397.2	60712.4	29104.7
3	unresolvable isomers (glyceraldehyde and/or lactic acid)	glyceraldehyde		C3H6O3	negative	90.0317	Organic compounds	Organic oxygen compounds	Organooxygen compounds	Carbohydrates and carbohydrate conjugates	Not available	Monosaccharides	Alpha-hydroxyaldehydesSecondary alcohols1,2-diolsShort-chain aldehydesPrimary alcoholsOrganic oxidesHydrocarbon derivatives	Aliphatic acyclic compounds	MNQZXJOMYWMBOU-UHFFFAOYSA-N	1	1	1	3	L1+	unresolvable isomers glyceraldehyde and lactic acid		20190125_AK_SK_ENIGMA_PseudoXfd_20190118_QE139_Ag68377-924_USHG01245_NEG_MSMS_25_Sterile-on-spent-RCH2pset3178_1_020.h5	4.82138	2	71.014,89.025	0.984803	[M-H]-	89.0244	89.0244	2.792e-05	0.313622	4.61103	5.35961	4.82434	4.92245	0.0981049	28411830	20190125_AK_SK_ENIGMA_PseudoXfd_20190118_QE139_Ag68377-924_USHG01245_NEG_MSMS_9_Sterile-on-spent-RCH2WT_3_IR02_170.h5	0003_glyceraldehyde_negative_M-H89p0244_4p82	763670	780072	763918	1.93386e+06	1.87194e+06	826700	1.40082e+06	1.42776e+06	1.21887e+06
4	unresolvable isomers (glyceraldehyde and/or lactic acid)	lactic acid	n, isomer with same mzrt and peak height	C3H6O3	negative	90.0317	Organic compounds	Organic acids and derivatives	Hydroxy acids and derivatives	Alpha hydroxy acids and derivatives	Not available	Alpha hydroxy acids and derivatives	Secondary alcoholsMonocarboxylic acids and derivativesCarboxylic acidsOrganic oxidesHydrocarbon derivativesCarbonyl compounds	Aliphatic acyclic compounds	JVTAAEKCZFNVCJ-REOHCLBHSA-N	1	1	1	3	L1+	unresolvable isomers glyceraldehyde and lactic acid		20190125_AK_SK_ENIGMA_PseudoXfd_20190118_QE139_Ag68377-924_USHG01245_NEG_MSMS_28_N1B4WT-on-spent-RCH2pset3178_1_IR02_116.h5	4.8985	2	71.014,89.025	0.982159	[M-H]-	89.0244	89.0244	2.865e-05	0.321822	4.65164	5.40935	4.84828	4.92245	0.0741694	28411830	20190125_AK_SK_ENIGMA_PseudoXfd_20190118_QE139_Ag68377-924_USHG01245_NEG_MSMS_9_Sterile-on-spent-RCH2WT_3_IR02_170.h5	0004_lactic_acid_negative_M-H89p0244_4p85	763670	780072	763918	1.93386e+06	1.87194e+06	826700	1.40082e+06	1.42776e+06	1.21887e+06
5	N-formylglycine	N-formylglycine		C3H5NO3	negative	103.027	Organic compounds	Organic acids and derivatives	Carboxylic acids and derivatives	Amino acids, peptides, and analogues	Amino acids and derivatives - Alpha amino acids and derivatives - N-formyl-alpha amino acids and derivatives	N-formyl-alpha amino acids	Secondary carboxylic acid amidesMonocarboxylic acids and derivativesCarboxylic acidsOrganopnictogen compoundsOrganonitrogen compoundsOrganic oxidesHydrocarbon derivativesCarbonyl compounds	Aliphatic acyclic compounds	UGJBHEZMOKVTIM-UHFFFAOYSA-N	1	1	1	3	L1+			20190125_AK_SK_ENIGMA_PseudoXfd_20190118_QE139_Ag68377-924_USHG01245_NEG_MSMS_5_RCH2-pset3384-on-fresh-MCYM_1_IR02_089.h5	11.0851	5	58.029,72.009,74.025,100.004,102.020	0.886803	[M-H]-	102.02	102.02	0.0002537	2.48678	11.0092	11.2719	10.9841	11.1089	0.124844	3.98475e+06	20190125_AK_SK_ENIGMA_PseudoXfd_20190118_QE139_Ag68377-924_USHG01245_NEG_MSMS_60_N1B4WT-on-fresh-MCYM_2_017.h5	0005_N-formylglycine_negative_M-H102p0196_10p98	22175.7	22840.7	27845.4	2.92093e+06	3.98475e+06	1.73612e+06	1.46175e+06	2.11366e+06	2.09896e+06
6	2-amino-2-methylpropanoic acid	2-amino-2-methylpropanoic acid		C4H9NO2	negative	103.063	Organic compounds	Organic acids and derivatives	Carboxylic acids and derivatives	Amino acids, peptides, and analogues	Amino acids and derivatives - Alpha amino acids and derivatives	Alpha amino acids	Amino acidsMonocarboxylic acids and derivativesCarboxylic acidsOrganopnictogen compoundsOrganic oxidesMonoalkylaminesHydrocarbon derivativesCarbonyl compounds	Aliphatic acyclic compounds	FUOOLUPWFVMBKG-UHFFFAOYSA-N	0	1	1	2	L1					0			[M-H]-	102.056	102.056	0.000211	2.06749	11.7697	12.1332	12.1294	11.8995	0.229851	1700820	20190125_AK_SK_ENIGMA_PseudoXfd_20190118_QE139_Ag68377-924_USHG01245_NEG_MSMS_14_Sterile-on-spent-RCH2pset0508_2_IR02_149.h5	0006_2-amino-2-methylpropanoic_acid_negative_M-H102p0560_12p13	15821.2	19648.7	24000.8	234891	377791	240726	248890	278736	399499
7	4-aminobutanoic acid	4-aminobutanoic acid		C4H9NO2	negative	103.063	Organic compounds	Organic acids and derivatives	Carboxylic acids and derivatives	Amino acids, peptides, and analogues	Amino acids and derivatives	Gamma amino acids and derivatives	Amino fatty acidsStraight chain fatty acidsAmino acidsMonocarboxylic acids and derivativesCarboxylic acidsOrganopnictogen compoundsOrganic oxidesMonoalkylaminesHydrocarbon derivativesCarbonyl compounds	Aliphatic acyclic compounds	BTCSSZJGUNDROE-UHFFFAOYSA-N	1	1	1	3	L1+			20190125_AK_SK_ENIGMA_PseudoXfd_20190118_QE139_Ag68377-924_USHG01245_NEG_MSMS_33_Sterile-on-spent-RCH2pset3384_3_IR02_128.h5	14.0169	2	84.045,102.056	0.989081	[M-H]-	102.056	102.056	0.00021	2.05769	13.9204	14.3	14.079	14.0624	0.0166514	15746923	20190125_AK_SK_ENIGMA_PseudoXfd_20190118_QE139_Ag68377-924_USHG01245_NEG_MSMS_5_RCH2-pset3384-on-fresh-MCYM_1_IR02_089.h5	0007_4-aminobutanoic_acid_negative_M-H102p0560_14p08	32381.9	26236.7	20475.6	68057	209654	43532.1	37476.5	126191	187875
8	malonic acid	malonic acid		C3H4O4	negative	104.011	Organic compounds	Organic acids and derivatives	Carboxylic acids and derivatives	Dicarboxylic acids and derivatives	Not available	Dicarboxylic acids and derivatives	1,3-dicarbonyl compoundsCarboxylic acidsOrganic oxidesHydrocarbon derivatives	Aliphatic acyclic compounds	OFOBLEOULBTSOW-UHFFFAOYSA-N	1	1	1	3	L1+			20190125_AK_SK_ENIGMA_PseudoXfd_20190118_QE139_Ag68377-924_USHG01245_NEG_MSMS_32_Sterile-on-spent-RCH2pset3384_2_IR02_086.h5	4.84627	2	59.013,103.004	0.961992	[M-H]-	103.004	103.004	0.0002547	2.47273	4.62627	6	4.68215	4.88776	0.205618	8339721	20190125_AK_SK_ENIGMA_PseudoXfd_20190118_QE139_Ag68377-924_USHG01245_NEG_MSMS_37_Sterile-on-spent-N1B4WT_1_IR02_161.h5	0008_malonic_acid_negative_M-H103p0037_4p68	90391.2	99062.7	112455	6.57399e+06	5.61351e+06	2.05001e+06	2168354	3.583e+06	2.63427e+06
9	serine	serine		C3H7NO3	negative	105.043	Organic compounds	Organic acids and derivatives	Carboxylic acids and derivatives	Amino acids, peptides, and analogues	Amino acids and derivatives - Alpha amino acids and derivatives	Serine and derivatives	L-alpha-amino acidsBeta hydroxy acids and derivativesAmino acidsMonocarboxylic acids and derivativesCarboxylic acidsPrimary alcoholsOrganopnictogen compoundsOrganic oxidesMonoalkylaminesHydrocarbon derivativesCarbonyl compounds	Aliphatic acyclic compounds	MTCFGRXMJLQNBG-REOHCLBHSA-N	1	1	1	3	L1+			20190125_AK_SK_ENIGMA_PseudoXfd_20190118_QE139_Ag68377-924_USHG01245_NEG_MSMS_13_Sterile-on-spent-RCH2pset0508_1_IR02_215.h5	14.2483	3	72.009,74.024,104.036	0.933233	[M-H]-	104.035	104.036	0.0002648	2.54529	13.9358	14.3	14.034	14.0398	0.00572697	250170464	20190125_AK_SK_ENIGMA_PseudoXfd_20190118_QE139_Ag68377-924_USHG01245_NEG_MSMS_32_Sterile-on-spent-RCH2pset3384_2_IR02_086.h5	0009_serine_negative_M-H104p0353_14p03	194635	208070	225324	1.41603e+06	186289	167270	143384	151646	122786
10	glyceric acid	glyceric acid		C3H6O4	negative	106.027	Organic compounds	Organic oxygen compounds	Organooxygen compounds	Carbohydrates and carbohydrate conjugates	Not available	Sugar acids and derivatives	Beta hydroxy acids and derivativesMonosaccharidesAlpha hydroxy acids and derivativesSecondary alcohols1,2-diolsMonocarboxylic acids and derivativesCarboxylic acidsPrimary alcoholsOrganic oxidesHydrocarbon derivativesCarbonyl compounds	Aliphatic acyclic compounds	RBNPOMFGQQGHHO-UWTATZPHSA-N	1	1	1	3	L1+			20190125_AK_SK_ENIGMA_PseudoXfd_20190118_QE139_Ag68377-924_USHG01245_NEG_MSMS_24_N1B4WT-on-spent-RCH2pset1199_3_IR02_062.h5	11.3351	4	59.013,72.993,75.009,105.020	0.931713	[M-H]-	105.019	105.02	0.0002132	2.0301	11.2	11.6	11.2762	11.3385	0.0623247	4468353	20190125_AK_SK_ENIGMA_PseudoXfd_20190118_QE139_Ag68377-924_USHG01245_NEG_MSMS_9_Sterile-on-spent-RCH2WT_3_IR02_170.h5	0010_glyceric_acid_negative_M-H105p0193_11p28	75581.9	58871.5	90943.8	2.50081e+06	1.66654e+06	2.64607e+06	3.17695e+06	3998062	3.14874e+06
11	cytosine	cytosine		C4H5N3O	negative	111.043	Organic compounds	Organoheterocyclic compounds	Diazines	Pyrimidines and pyrimidine derivatives	Not available	Pyrimidones	Aminopyrimidines and derivativesHydropyrimidinesHeteroaromatic compoundsAzacyclic compoundsPrimary aminesOrganopnictogen compoundsOrganooxygen compoundsOrganic oxidesHydrocarbon derivatives	Aromatic heteromonocyclic compounds	OPTASPLRGRRNAP-UHFFFAOYSA-N	0	1	1	2	L1					0			[M-H]-	110.036	110.036	0.0002133	1.93846	4.35003	4.73004	4.61933	4.45619	0.163138	1.67275e+06	20190125_AK_SK_ENIGMA_PseudoXfd_20190118_QE139_Ag68377-924_USHG01245_NEG_MSMS_2_RCH2-pset0508-on-fresh-MCYM_1_IR02_029.h5	0011_cytosine_negative_M-H110p0360_4p62	10983	8882.63	11612.4	65344.5	51698.2	142960	125247	127092	587218
12	uracil	uracil		C4H4N2O2	negative	112.027	Organic compounds	Organoheterocyclic compounds	Diazines	Pyrimidines and pyrimidine derivatives	Not available	Pyrimidones	HydropyrimidinesVinylogous amidesHeteroaromatic compoundsUreasLactamsAzacyclic compoundsOrganopnictogen compoundsOrganooxygen compoundsOrganonitrogen compoundsOrganic oxidesHydrocarbon derivatives	Aromatic heteromonocyclic compounds	ISAKRJDGNUQOIC-UHFFFAOYSA-N	0.5	1	1	2.5	L1+		does not fragment well at CE used	20190125_AK_SK_ENIGMA_PseudoXfd_20190118_QE139_Ag68377-924_USHG01245_NEG_MSMS_13_Sterile-on-spent-RCH2pset0508_1_IR02_215.h5	1.44223	2	110.976,111.020	0.986094	[M-H]-	111.02	111.02	0.0003178	2.86255	1.26202	1.55224	1.20602	1.36325	0.157228	168214768	20190125_AK_SK_ENIGMA_PseudoXfd_20190118_QE139_Ag68377-924_USHG01245_NEG_MSMS_4_RCH2-pset3178-on-fresh-MCYM_1_IR02_068.h5	0012_uracil_negative_M-H111p0200_1p21	40981.5	118798	94556.8	135870960	120350064	52291668	53930752	69067080	82474264
13	creatinine	creatinine		C4H7N3O	negative	113.059	Organic compounds	Organic acids and derivatives	Carboxylic acids and derivatives	Amino acids, peptides, and analogues	Amino acids and derivatives	Alpha amino acids and derivatives	ImidazolinonesN-acyliminesGuanidinesPropargyl-type 1,3-dipolar organic compoundsCarboximidamidesAzacyclic compoundsOrganopnictogen compoundsOrganic oxidesHydrocarbon derivativesCarbonyl compounds	Aliphatic heteromonocyclic compounds	DDRJAANPRJIHGJ-UHFFFAOYSA-N	0	1	1	2	L1					0			[M-H]-	112.052	112.052	0.0003236	2.88795	3.5	3.9	3.8359	3.63343	0.202475	501140	20190125_AK_SK_ENIGMA_PseudoXfd_20190118_QE139_Ag68377-924_USHG01245_NEG_MSMS_53_RCH2-pset3178-on-spent-N1B4WT_3_IR02_212.h5	0013_creatinine_negative_M-H112p0516_3p84	5317.39	6576.36	7043.94	291484	312089	307508	285546	339482	243298
14	proline	proline		C5H9NO2	negative	115.063	Organic compounds	Organic acids and derivatives	Carboxylic acids and derivatives	Amino acids, peptides, and analogues	Amino acids and derivatives - Alpha amino acids and derivatives	Proline and derivatives	L-alpha-amino acidsPyrrolidine carboxylic acidsAmino acidsMonocarboxylic acids and derivativesDialkylaminesCarboxylic acidsAzacyclic compoundsOrganopnictogen compoundsOrganic oxidesHydrocarbon derivativesCarbonyl compounds	Aliphatic heteromonocyclic compounds	ONIBWKKTOPOVIA-BYPYZUCNSA-N	1	1	1	3	L1+			20190125_AK_SK_ENIGMA_PseudoXfd_20190118_QE139_Ag68377-924_USHG01245_NEG_MSMS_10_N1B4WT-on-spent-RCH2WT_1_IR02_200.h5	10.5055	2	66.034,114.056	0.978884	[M-H]-	114.056	114.056	0.0002608	2.2866	10.2104	10.7723	10.6583	10.486	0.172289	16253881	20190125_AK_SK_ENIGMA_PseudoXfd_20190118_QE139_Ag68377-924_USHG01245_NEG_MSMS_32_Sterile-on-spent-RCH2pset3384_2_IR02_086.h5	0014_proline_negative_M-H114p0560_10p66	22635.3	33506.8	33663.2	531550	324094	676386	601825	566200	333025
15	maleic acid	maleic acid		C4H4O4	negative	116.011	Organic compounds	Organic acids and derivatives	Carboxylic acids and derivatives	Dicarboxylic acids and derivatives	Not available	Dicarboxylic acids and derivatives	Unsaturated fatty acidsCarboxylic acidsOrganic oxidesHydrocarbon derivativesCarbonyl compounds	Aliphatic acyclic compounds	VZCYOOQTPOCHFL-UPHRSURJSA-N	1	1	1	3	L1+			20190125_AK_SK_ENIGMA_PseudoXfd_20190118_QE139_Ag68377-924_USHG01245_NEG_MSMS_4_RCH2-pset3178-on-fresh-MCYM_1_IR02_068.h5	2.23696	2	71.014,115.004	0.92016	[M-H]-	115.004	115.004	0.000291	2.53035	2.13963	2.4	2.16874	2.24079	0.0720491	18969782	20190125_AK_SK_ENIGMA_PseudoXfd_20190118_QE139_Ag68377-924_USHG01245_NEG_MSMS_43_Sterile-on-spent-N1B4WT_2_IR02_131.h5	0015_maleic_acid_negative_M-H115p0037_2p17	1.96585e+06	2.30018e+06	1653454	13099582	10975084	9466388	9781179	15058329	10017160
16	fumaric acid	fumaric acid		C4H4O4	negative	116.011	Organic compounds	Organic acids and derivatives	Carboxylic acids and derivatives	Dicarboxylic acids and derivatives	Not available	Dicarboxylic acids and derivatives	Unsaturated fatty acidsCarboxylic acidsOrganic oxidesHydrocarbon derivativesCarbonyl compounds	Aliphatic acyclic compounds	VZCYOOQTPOCHFL-OWOJBTEDSA-N	1	1	1	3	L1+		co-isolated presursor at similar m/z, all ref frags are in sample	20190125_AK_SK_ENIGMA_PseudoXfd_20190118_QE139_Ag68377-924_USHG01245_NEG_MSMS_49_Sterile-on-spent-N1B4WT_3_IR02_050.h5	16.5182	2	71.014,115.004	0.841549	[M-H]-	115.004	115.004	0.0002238	1.94603	16.3971	16.6291	16.2025	16.5434	0.340851	7682502	20190125_AK_SK_ENIGMA_PseudoXfd_20190118_QE139_Ag68377-924_USHG01245_NEG_MSMS_43_Sterile-on-spent-N1B4WT_2_IR02_131.h5	0016_fumaric_acid_negative_M-H115p0037_16p20	51452.9	47400	59169.9	287877	242087	66871.9	55811.7	72510.6	69857.1
17	2-oxovaleric acid	2-oxovaleric acid		C5H8O3	negative	116.047	Organic compounds	Organic acids and derivatives	Keto acids and derivatives	Short-chain keto acids and derivatives	Not available	Short-chain keto acids and derivatives	Methyl-branched fatty acidsAlpha-keto acids and derivativesAlpha-hydroxy ketonesMonocarboxylic acids and derivativesCarboxylic acidsOrganic oxidesHydrocarbon derivatives	Aliphatic acyclic compounds	KDVFRMMRZOCFLS-UHFFFAOYSA-N	0.5	1	1	2.5	L1+		sample has a couple of fragment ions not in reference	20190125_AK_SK_ENIGMA_PseudoXfd_20190118_QE139_Ag68377-924_USHG01245_NEG_MSMS_22_N1B4WT-on-spent-RCH2pset1199_1_IR02_047.h5	4.57787	5	71.014,87.045,97.931,114.934,115.041	0.765543	[M-H]-	115.04	115.04	0.0002572	2.23574	4.32806	4.73763	4.23678	4.49225	0.255464	15168883	20190125_AK_SK_ENIGMA_PseudoXfd_20190118_QE139_Ag68377-924_USHG01245_NEG_MSMS_37_Sterile-on-spent-N1B4WT_1_IR02_161.h5	0017_2-oxovaleric_acid_negative_M-H115p0400_4p24	41001.9	41367.5	49588.3	11977999	10705300	9265659	8.06855e+06	7664137	7265120
18	valine	valine		C5H11NO2	negative	117.079	Organic compounds	Organic acids and derivatives	Carboxylic acids and derivatives	Amino acids, peptides, and analogues	Amino acids and derivatives - Alpha amino acids and derivatives	Valine and derivatives	L-alpha-amino acidsMethyl-branched fatty acidsAmino acidsMonocarboxylic acids and derivativesCarboxylic acidsOrganopnictogen compoundsOrganic oxidesMonoalkylaminesHydrocarbon derivativesCarbonyl compounds	Aliphatic acyclic compounds	KZSNJWFQEVHDMF-BYPYZUCNSA-N	0.5	1	1	2.5	L1+		does not fragment well at CE used	20190125_AK_SK_ENIGMA_PseudoXfd_20190118_QE139_Ag68377-924_USHG01245_NEG_MSMS_2_RCH2-pset0508-on-fresh-MCYM_1_IR02_029.h5	10.7069	2	116.072,116.929	0.944203	[M-H]-	116.072	116.072	0.0003314	2.85513	10.7	11.1	10.853	10.8564	0.00339198	2425485312	20190125_AK_SK_ENIGMA_PseudoXfd_20190118_QE139_Ag68377-924_USHG01245_NEG_MSMS_54_RCH2-pset3384-on-spent-N1B4WT_3_IR02_155.h5	0018_valine_negative_M-H116p0717_10p85	594841	1958187	782406	1551255424	1429599488	1364652288	1353750272	1417160064	1240074752
19	threonine	threonine		C4H9NO3	negative	119.058	Organic compounds	Organic acids and derivatives	Carboxylic acids and derivatives	Amino acids, peptides, and analogues	Amino acids and derivatives - Alpha amino acids and derivatives - Alpha amino acids	L-alpha-amino acids	Short-chain hydroxy acids and derivativesBeta hydroxy acids and derivativesFatty acids and conjugatesSecondary alcoholsAmino acidsMonocarboxylic acids and derivativesCarboxylic acidsOrganopnictogen compoundsOrganic oxidesMonoalkylaminesHydrocarbon derivativesCarbonyl compounds	Aliphatic acyclic compounds	AYFVYJQAPQTCCC-GBXIJSLDSA-N	1	1	1	3	L1+			20190125_AK_SK_ENIGMA_PseudoXfd_20190118_QE139_Ag68377-924_USHG01245_NEG_MSMS_56_RCH2-pset0508-on-fresh-MCYM_2_IR02_194.h5	13.1954	3	72.009,74.025,118.051	0.893417	[M-H]-	118.051	118.051	0.0003288	2.78524	13	13.27	13.2082	13.2013	0.00684223	548171776	20190125_AK_SK_ENIGMA_PseudoXfd_20190118_QE139_Ag68377-924_USHG01245_NEG_MSMS_5_RCH2-pset3384-on-fresh-MCYM_1_IR02_089.h5	0019_threonine_negative_M-H118p0509_13p21	150941	162146	152470	6.73731e+06	2.5705e+06	1575286	1.73146e+06	2.46918e+06	2.03531e+06
20	allothreonine	allothreonine		C4H9NO3	negative	119.058	Organic compounds	Organic acids and derivatives	Carboxylic acids and derivatives	Amino acids, peptides, and analogues	Amino acids and derivatives - Alpha amino acids and derivatives - Alpha amino acids	L-alpha-amino acids	Short-chain hydroxy acids and derivativesBeta hydroxy acids and derivativesFatty acids and conjugatesSecondary alcoholsAmino acidsMonocarboxylic acids and derivativesCarboxylic acidsOrganopnictogen compoundsOrganic oxidesMonoalkylaminesHydrocarbon derivativesCarbonyl compounds	Aliphatic acyclic compounds	AYFVYJQAPQTCCC-HRFVKAFMSA-N	1	1	1	3	L1+			20190125_AK_SK_ENIGMA_PseudoXfd_20190118_QE139_Ag68377-924_USHG01245_NEG_MSMS_11_N1B4WT-on-spent-RCH2WT_2_IR02_044.h5	13.3084	3	72.009,74.025,118.051	0.865021	[M-H]-	118.051	118.051	0.0003388	2.86995	13.3028	13.4	13.3102	13.3311	0.0208323	35697124	20190125_AK_SK_ENIGMA_PseudoXfd_20190118_QE139_Ag68377-924_USHG01245_NEG_MSMS_5_RCH2-pset3384-on-fresh-MCYM_1_IR02_089.h5	0020_allothreonine_negative_M-H118p0509_13p31	116789	150798	137217	947153	1.75044e+06	1.38297e+06	522069	1.35013e+06	1.1995e+06
21	homoserine	homoserine		C4H9NO3	negative	119.058	Organic compounds	Organic acids and derivatives	Carboxylic acids and derivatives	Amino acids, peptides, and analogues	Amino acids and derivatives - Alpha amino acids and derivatives - Alpha amino acids	L-alpha-amino acids	Short-chain hydroxy acids and derivativesFatty acids and conjugates1,3-aminoalcoholsAmino acidsMonocarboxylic acids and derivativesCarboxylic acidsPrimary alcoholsOrganopnictogen compoundsOrganic oxidesMonoalkylaminesHydrocarbon derivativesCarbonyl compounds	Aliphatic acyclic compounds	UKAUYVFTDYCKQA-VKHMYHEASA-N	1	1	1	3	L1+		spectra differs from threonine	20190125_AK_SK_ENIGMA_PseudoXfd_20190118_QE139_Ag68377-924_USHG01245_NEG_MSMS_41_RCH2-pset3178-on-spent-N1B4WT_1_IR02_083.h5	13.5431	10	55.018,71.013,72.009,72.045,88.040,98.025,99.009,100.041,116.036,118.051	0.830857	[M-H]-	118.051	118.051	0.0003304	2.79879	13.4733	13.6424	13.6075	13.5374	0.0700738	32047900	20190125_AK_SK_ENIGMA_PseudoXfd_20190118_QE139_Ag68377-924_USHG01245_NEG_MSMS_5_RCH2-pset3384-on-fresh-MCYM_1_IR02_089.h5	0021_homoserine_negative_M-H118p0509_13p61	114426	136487	129636	1.63167e+06	1.30173e+06	1.10675e+06	922374	1065486	828209
22	nicotinic acid	nicotinic acid		C6H5NO2	negative	123.032	Organic compounds	Organoheterocyclic compounds	Pyridines and derivatives	Pyridinecarboxylic acids and derivatives	Not available	Pyridinecarboxylic acids	Heteroaromatic compoundsMonocarboxylic acids and derivativesCarboxylic acidsAzacyclic compoundsOrganopnictogen compoundsOrganooxygen compoundsOrganonitrogen compoundsOrganic oxidesHydrocarbon derivatives	Aromatic heteromonocyclic compounds	PVNIIMVLHYAWGP-UHFFFAOYSA-N	1	1	1	3	L1+			20190125_AK_SK_ENIGMA_PseudoXfd_20190118_QE139_Ag68377-924_USHG01245_NEG_MSMS_32_Sterile-on-spent-RCH2pset3384_2_IR02_086.h5	5.06578	3	78.035,94.030,122.025	0.961574	[M-H]-	122.025	122.025	0.000343	2.81091	4.84833	5.70467	5.41111	5.23712	0.173987	53973440	20190125_AK_SK_ENIGMA_PseudoXfd_20190118_QE139_Ag68377-924_USHG01245_NEG_MSMS_30_N1B4WT-on-spent-RCH2pset3178_3_IR02_104.h5	0022_nicotinic_acid_negative_M-H122p0247_5p41	47855.9	91432.2	45718.8	36612916	25798000	38583824	41686436	33897620	28270642
23	thymine	thymine		C5H6N2O2	negative	126.043	Organic compounds	Organoheterocyclic compounds	Diazines	Pyrimidines and pyrimidine derivatives	Not available	Hydroxypyrimidines	Heteroaromatic compoundsAzacyclic compoundsOrganopnictogen compoundsOrganooxygen compoundsOrganonitrogen compoundsHydrocarbon derivatives	Aromatic heteromonocyclic compounds	RWQNBRDOKXIBIV-UHFFFAOYSA-N	0.5	1	1	2.5	L1+		does not fragment well at CE used	20190125_AK_SK_ENIGMA_PseudoXfd_20190118_QE139_Ag68377-924_USHG01245_NEG_MSMS_10_N1B4WT-on-spent-RCH2WT_1_IR02_200.h5	1.21418	1	125.036	0	[M-H]-	125.036	125.036	0.0003089	2.4705	1.16579	1.35587	1.06863	1.24838	0.179753	119266176	20190125_AK_SK_ENIGMA_PseudoXfd_20190118_QE139_Ag68377-924_USHG01245_NEG_MSMS_43_Sterile-on-spent-N1B4WT_2_IR02_131.h5	0023_thymine_negative_M-H125p0356_1p07	66888.3	93166.1	73739.1	74841864	80378584	56593408	50444436	70158776	68652944
24	4-imidazoleacetic acid	4-imidazoleacetic acid		C5H6N2O2	negative	126.043	Organic compounds	Organoheterocyclic compounds	Azoles	Imidazoles	Substituted imidazoles	Imidazolyl carboxylic acids and derivatives	Heteroaromatic compoundsMonocarboxylic acids and derivativesCarboxylic acidsAzacyclic compoundsOrganopnictogen compoundsOrganonitrogen compoundsOrganic oxidesHydrocarbon derivativesCarbonyl compounds	Aromatic heteromonocyclic compounds	PRJKNHOMHKJCEJ-UHFFFAOYSA-N	1	1	1	3	L1+			20190125_AK_SK_ENIGMA_PseudoXfd_20190118_QE139_Ag68377-924_USHG01245_NEG_MSMS_3_RCH2-pset1199-on-fresh-MCYM_1_IR02_035.h5	13.2137	3	81.046,125.026,125.036	0.845726	[M-H]-	125.036	125.036	0.0002118	1.69392	13.1281	13.4517	13.341	13.2318	0.109187	4830676	20190125_AK_SK_ENIGMA_PseudoXfd_20190118_QE139_Ag68377-924_USHG01245_NEG_MSMS_3_RCH2-pset1199-on-fresh-MCYM_1_IR02_035.h5	0024_4-imidazoleacetic_acid_negative_M-H125p0356_13p34	53789.3	62413.9	65863.8	1.25834e+06	1313314	786008	734476	1.45816e+06	1.1853e+06
25	5-oxo-proline	5-oxo-proline		C5H7NO3	negative	129.043	Organic compounds	Organic acids and derivatives	Carboxylic acids and derivatives	Amino acids, peptides, and analogues	Amino acids and derivatives	Alpha amino acids and derivatives	Pyrroline carboxylic acidsCyclic carboximidic acidsLactimsPropargyl-type 1,3-dipolar organic compoundsMonocarboxylic acids and derivativesCarboxylic acidsAzacyclic compoundsOrganopnictogen compoundsOrganonitrogen compoundsOrganic oxidesHydrocarbon derivativesCarbonyl compounds	Aliphatic heteromonocyclic compounds	ODHCTXKNWHHXJC-VKHMYHEASA-N	1	1	1	3	L1+			20190125_AK_SK_ENIGMA_PseudoXfd_20190118_QE139_Ag68377-924_USHG01245_NEG_MSMS_9_Sterile-on-spent-RCH2WT_3_IR02_170.h5	11.2271	2	82.030,128.036	0.991027	[M-H]-	128.035	128.036	0.0003877	3.02807	11.0723	11.6464	11.3861	11.2779	0.108253	1484053888	20190125_AK_SK_ENIGMA_PseudoXfd_20190118_QE139_Ag68377-924_USHG01245_NEG_MSMS_32_Sterile-on-spent-RCH2pset3384_2_IR02_086.h5	0025_5-oxo-proline_negative_M-H128p0353_11p39	1.03336e+06	1.91919e+06	1.59741e+06	1.56754e+06	483559	1444093	1.29251e+06	934473	255438
26	pipecolic acid	pipecolic acid		C6H11NO2	negative	129.079	Organic compounds	Organic acids and derivatives	Carboxylic acids and derivatives	Amino acids, peptides, and analogues	Amino acids and derivatives - Alpha amino acids and derivatives - Alpha amino acids	L-alpha-amino acids	Piperidinecarboxylic acidsAmino acidsMonocarboxylic acids and derivativesDialkylaminesCarboxylic acidsAzacyclic compoundsOrganopnictogen compoundsOrganic oxidesHydrocarbon derivativesCarbonyl compounds	Aliphatic heteromonocyclic compounds	HXEACLLIILLPRG-YFKPBYRVSA-N	0.5	1	1	2.5	L1+		does not fragment well at CE used	20190125_AK_SK_ENIGMA_PseudoXfd_20190118_QE139_Ag68377-924_USHG01245_NEG_MSMS_3_RCH2-pset1199-on-fresh-MCYM_1_IR02_035.h5	10.6394	1	128.072	0	[M-H]-	128.072	128.072	0.0003661	2.85856	10.55	11	10.7129	10.6908	0.0220847	4842863	20190125_AK_SK_ENIGMA_PseudoXfd_20190118_QE139_Ag68377-924_USHG01245_NEG_MSMS_1_RCH2WT-on-fresh-MCYM_1_IR02_185.h5	0026_pipecolic_acid_negative_M-H128p0717_10p71	11884.7	18845.5	14656.3	2660386	2.56474e+06	2.9629e+06	2.86541e+06	2.75652e+06	1.56443e+06
27	2-methylmaleic acid	2-methylmaleic acid		C5H6O4	negative	130.027	Organic compounds	Lipids and lipid-like molecules	Fatty Acyls	Fatty acids and conjugates	Branched fatty acids	Methyl-branched fatty acids	Unsaturated fatty acidsDicarboxylic acids and derivativesCarboxylic acidsOrganic oxidesHydrocarbon derivativesCarbonyl compounds	Aliphatic acyclic compounds	HNEGQIOMVPPMNR-IHWYPQMZSA-N	1	1	1	3	L1+			20190125_AK_SK_ENIGMA_PseudoXfd_20190118_QE139_Ag68377-924_USHG01245_NEG_MSMS_11_N1B4WT-on-spent-RCH2WT_2_IR02_044.h5	2.1701	2	85.030,129.020	0.910475	[M-H]-	129.019	129.02	0.0003673	2.84686	2.06219	2.4	2.02738	2.15706	0.129673	12586975	20190125_AK_SK_ENIGMA_PseudoXfd_20190118_QE139_Ag68377-924_USHG01245_NEG_MSMS_54_RCH2-pset3384-on-spent-N1B4WT_3_IR02_155.h5	0027_2-methylmaleic_acid_negative_M-H129p0193_2p03	348780	330401	367346	4.45405e+06	4527194	3996099	4.12643e+06	5.23743e+06	4.36859e+06
28	N-acetyl-alanine	N-acetyl-alanine		C5H9NO3	negative	131.058	Organic compounds	Organic acids and derivatives	Carboxylic acids and derivatives	Amino acids, peptides, and analogues	Amino acids and derivatives - Alpha amino acids and derivatives - N-acyl-alpha amino acids and derivatives - N-acyl-alpha amino acids	N-acyl-L-alpha-amino acids	Alanine and derivativesAcetamidesSecondary carboxylic acid amidesMonocarboxylic acids and derivativesCarboxylic acidsOrganopnictogen compoundsOrganonitrogen compoundsOrganic oxidesHydrocarbon derivativesCarbonyl compounds	Aliphatic acyclic compounds	KTHDTJVBEPMMGL-VKHMYHEASA-N	1	1	1	3	L1+			20190125_AK_SK_ENIGMA_PseudoXfd_20190118_QE139_Ag68377-924_USHG01245_NEG_MSMS_23_N1B4WT-on-spent-RCH2pset1199_2_IR02_164.h5	8.10398	3	86.061,88.040,130.051	0.923361	[M-H]-	130.051	130.051	0.0003112	2.39291	7.71318	8.29109	8.11691	8.02948	0.0874271	22909094	20190125_AK_SK_ENIGMA_PseudoXfd_20190118_QE139_Ag68377-924_USHG01245_NEG_MSMS_5_RCH2-pset3384-on-fresh-MCYM_1_IR02_089.h5	0028_N-acetyl-alanine_negative_M-H130p0509_8p12	36043.8	42343.4	31164.6	14170418	15038871	7.29784e+06	8626042	14696173	13031967
29	trans-4-hydroxyproline	trans-4-hydroxyproline		C5H9NO3	negative	131.058	Organic compounds	Organic acids and derivatives	Carboxylic acids and derivatives	Amino acids, peptides, and analogues	Amino acids and derivatives - Alpha amino acids and derivatives	Proline and derivatives	L-alpha-amino acidsPyrrolidine carboxylic acidsSecondary alcoholsAmino acids1,2-aminoalcoholsMonocarboxylic acids and derivativesDialkylaminesCarboxylic acidsAzacyclic compoundsOrganopnictogen compoundsOrganic oxidesHydrocarbon derivativesCarbonyl compounds	Aliphatic heteromonocyclic compounds	PMMYEEVYMWASQN-DMTCNVIQSA-N	0	1	1	2	L1					0			[M-H]-	130.051	130.051	0.0003119	2.39829	12.6942	12.9311	12.9696	12.8303	0.139285	1.05943e+06	20190125_AK_SK_ENIGMA_PseudoXfd_20190118_QE139_Ag68377-924_USHG01245_NEG_MSMS_53_RCH2-pset3178-on-spent-N1B4WT_3_IR02_212.h5	0029_trans-4-hydroxyproline_negative_M-H130p0509_12p97	28668.9	32943.4	34186.9	561058	563677	576661	551447	564722	450079
30	cis-4-hydroxy-proline	cis-4-hydroxy-proline		C5H9NO3	negative	131.058	Organic compounds	Organic acids and derivatives	Carboxylic acids and derivatives	Amino acids, peptides, and analogues	Amino acids and derivatives - Alpha amino acids and derivatives	Proline and derivatives	D-alpha-amino acidsPyrrolidine carboxylic acidsSecondary alcoholsAmino acids1,2-aminoalcoholsMonocarboxylic acids and derivativesDialkylaminesCarboxylic acidsAzacyclic compoundsOrganopnictogen compoundsOrganic oxidesHydrocarbon derivativesCarbonyl compounds	Aliphatic heteromonocyclic compounds	PMMYEEVYMWASQN-QWWZWVQMSA-N	0	1	1	2	L1					0			[M-H]-	130.051	130.051	0.0002549	1.96	13.1	13.4	13.391	13.2112	0.179821	891422	20190125_AK_SK_ENIGMA_PseudoXfd_20190118_QE139_Ag68377-924_USHG01245_NEG_MSMS_14_Sterile-on-spent-RCH2pset0508_2_IR02_149.h5	0030_cis-4-hydroxy-proline_negative_M-H130p0509_13p39	29374.9	34438.8	40717.4	185572	208930	287565	288729	296937	224576
31	unresolvable isomers (leucine/norleucine)	leucine		C6H13NO2	negative	131.095	Organic compounds	Organic acids and derivatives	Carboxylic acids and derivatives	Amino acids, peptides, and analogues	Amino acids and derivatives - Alpha amino acids and derivatives	Leucine and derivatives	Alpha amino acidsMethyl-branched fatty acidsAmino acidsMonocarboxylic acids and derivativesCarboxylic acidsOrganopnictogen compoundsOrganic oxidesMonoalkylaminesHydrocarbon derivativesCarbonyl compounds	Aliphatic acyclic compounds	ROHFNLRQFUQHCH-UHFFFAOYSA-N	1	1	1	3	L1+	unresolvable isomers: leucine and isoleucine	peak slightly split	20190125_AK_SK_ENIGMA_PseudoXfd_20190118_QE139_Ag68377-924_USHG01245_NEG_MSMS_56_RCH2-pset0508-on-fresh-MCYM_2_IR02_194.h5	8.95455	2	84.082,130.088	0.992187	[M-H]-	130.087	130.088	0.0003232	2.48448	8.7	9.2	9.07056	8.94847	0.122091	2662349824	20190125_AK_SK_ENIGMA_PseudoXfd_20190118_QE139_Ag68377-924_USHG01245_NEG_MSMS_5_RCH2-pset3384-on-fresh-MCYM_1_IR02_089.h5	0031_leucine_negative_M-H130p0873_9p07	1.39641e+06	4236251	2232861	1578261120	1353097984	1082579584	1089860864	1020107008	1169300736
32	unresolvable isomers (leucine/norleucine)	norleucine	n, isomer with same mzrt and peak height	C6H13NO2	negative	131.095	Organic compounds	Organic acids and derivatives	Carboxylic acids and derivatives	Amino acids, peptides, and analogues	Amino acids and derivatives - Alpha amino acids and derivatives - Alpha amino acids	L-alpha-amino acids	Medium-chain fatty acidsAmino fatty acidsAmino acidsMonocarboxylic acids and derivativesCarboxylic acidsOrganopnictogen compoundsOrganic oxidesMonoalkylaminesHydrocarbon derivativesCarbonyl compounds	Aliphatic acyclic compounds	LRQKBLKVPFOOQJ-YFKPBYRVSA-N	1	1	1	3	L1+	unresolvable isomers: leucine and isoleucine	peak slightly split	20190125_AK_SK_ENIGMA_PseudoXfd_20190118_QE139_Ag68377-924_USHG01245_NEG_MSMS_59_RCH2-pset3384-on-fresh-MCYM_2_IR02_125.h5	8.94875	2	113.061,130.088	0.989681	[M-H]-	130.087	130.088	0.0003232	2.48448	8.7	9.2	9.08773	8.94847	0.139262	2662349824	20190125_AK_SK_ENIGMA_PseudoXfd_20190118_QE139_Ag68377-924_USHG01245_NEG_MSMS_5_RCH2-pset3384-on-fresh-MCYM_1_IR02_089.h5	0032_norleucine_negative_M-H130p0873_9p09	1.39641e+06	4236251	2232861	1578261120	1353097984	1082579584	1089860864	1020107008	1169300736
33	isoleucine	isoleucine		C6H13NO2	negative	131.095	Organic compounds	Organic acids and derivatives	Carboxylic acids and derivatives	Amino acids, peptides, and analogues	Amino acids and derivatives - Alpha amino acids and derivatives	Isoleucine and derivatives	L-alpha-amino acidsMethyl-branched fatty acidsAmino acidsMonocarboxylic acids and derivativesCarboxylic acidsOrganopnictogen compoundsOrganic oxidesMonoalkylaminesHydrocarbon derivativesCarbonyl compounds	Aliphatic acyclic compounds	AGPKZVBTJJNPAG-WHFBIAKZSA-N	1	1	1	3	L1+			20190125_AK_SK_ENIGMA_PseudoXfd_20190118_QE139_Ag68377-924_USHG01245_NEG_MSMS_10_N1B4WT-on-spent-RCH2WT_1_IR02_200.h5	9.24663	2	54.235,130.088	0.986382	[M-H]-	130.087	130.088	0.0003474	2.67051	9.2	9.7	9.45335	9.33986	0.113486	1250572416	20190125_AK_SK_ENIGMA_PseudoXfd_20190118_QE139_Ag68377-924_USHG01245_NEG_MSMS_54_RCH2-pset3384-on-spent-N1B4WT_3_IR02_155.h5	0033_isoleucine_negative_M-H130p0873_9p45	1.16833e+06	3414056	1.87265e+06	642522688	602802432	554066112	532440544	572881280	482734208
34	asparagine	asparagine		C4H8N2O3	negative	132.053	Organic compounds	Organic acids and derivatives	Carboxylic acids and derivatives	Amino acids, peptides, and analogues	Amino acids and derivatives - Alpha amino acids and derivatives	Asparagine and derivatives	L-alpha-amino acidsFatty amidesFatty acids and conjugatesPrimary carboxylic acid amidesAmino acidsMonocarboxylic acids and derivativesCarboxylic acidsOrganopnictogen compoundsOrganic oxidesMonoalkylaminesHydrocarbon derivativesCarbonyl compounds	Aliphatic acyclic compounds	DCXYFEDJOCDNAF-REOHCLBHSA-N	1	1	1	3	L1+			20190125_AK_SK_ENIGMA_PseudoXfd_20190118_QE139_Ag68377-924_USHG01245_NEG_MSMS_7_Sterile-on-spent-RCH2WT_1_IR02_077.h5	14.0449	16	58.029,70.030,71.014,71.025,72.009,85.041,86.025,87.045,95.025,96.009,111.020,113.028,113.036,114.020,131.037,131.047	0.907408	[M-H]-	131.046	131.046	0.0002528	1.92909	13.9723	14.15	14.0799	14.0586	0.0212743	14414288	20190125_AK_SK_ENIGMA_PseudoXfd_20190118_QE139_Ag68377-924_USHG01245_NEG_MSMS_7_Sterile-on-spent-RCH2WT_1_IR02_077.h5	0034_asparagine_negative_M-H131p0462_14p08	47567.7	61029.1	62166.2	9343914	9831974	1329834	1.38617e+06	1.63739e+06	753807
35	ornithine	ornithine		C5H12N2O2	negative	132.09	Organic compounds	Organic acids and derivatives	Carboxylic acids and derivatives	Amino acids, peptides, and analogues	Amino acids and derivatives - Alpha amino acids and derivatives - Alpha amino acids	L-alpha-amino acids	Fatty acids and conjugatesAmino acidsMonocarboxylic acids and derivativesCarboxylic acidsOrganopnictogen compoundsOrganic oxidesMonoalkylaminesHydrocarbon derivativesCarbonyl compounds	Aliphatic acyclic compounds	AHLPHDHHMVZTML-BYPYZUCNSA-N	1	1	1	3	L1+			20190125_AK_SK_ENIGMA_PseudoXfd_20190118_QE139_Ag68377-924_USHG01245_NEG_MSMS_55_RCH2WT-on-fresh-MCYM_2_IR02_101.h5	16.9639	2	113.072,131.083	0.977439	[M-H]-	131.083	131.083	0.0007083	5.40346	16.9276	17.2	16.7283	16.9865	0.25812	147505472	20190125_AK_SK_ENIGMA_PseudoXfd_20190118_QE139_Ag68377-924_USHG01245_NEG_MSMS_8_Sterile-on-spent-RCH2WT_2_IR02_146.h5	0035_ornithine_negative_M-H131p0826_16p73	53039.4	120689	118223	610615	763464	935492	814973	569495	676319
36	aspartic acid	aspartic acid		C4H7NO4	negative	133.038	Organic compounds	Organic acids and derivatives	Carboxylic acids and derivatives	Amino acids, peptides, and analogues	Amino acids and derivatives - Alpha amino acids and derivatives	Aspartic acid and derivatives	L-alpha-amino acidsFatty acids and conjugatesDicarboxylic acids and derivativesAmino acidsCarboxylic acidsOrganopnictogen compoundsOrganic oxidesMonoalkylaminesHydrocarbon derivativesCarbonyl compounds	Aliphatic acyclic compounds	CKLJMWTZIZZHCS-REOHCLBHSA-N	1	1	1	3	L1+			20190125_AK_SK_ENIGMA_PseudoXfd_20190118_QE139_Ag68377-924_USHG01245_NEG_MSMS_47_RCH2-pset3178-on-spent-N1B4WT_2_IR02_032.h5	15.8311	8	59.013,70.030,71.014,72.009,88.040,114.020,115.004,132.031	0.932682	[M-H]-	132.03	132.031	0.0003095	2.34416	15.7414	15.9525	15.8285	15.862	0.0335001	356489216	20190125_AK_SK_ENIGMA_PseudoXfd_20190118_QE139_Ag68377-924_USHG01245_NEG_MSMS_43_Sterile-on-spent-N1B4WT_2_IR02_131.h5	0036_aspartic_acid_negative_M-H132p0302_15p83	345881	222793	685506	39362180	39496660	896771	420383	627804	2.05512e+06
37	malic acid	malic acid		C4H6O5	negative	134.022	Organic compounds	Organic acids and derivatives	Hydroxy acids and derivatives	Beta hydroxy acids and derivatives	Not available	Beta hydroxy acids and derivatives	Short-chain hydroxy acids and derivativesFatty acids and conjugatesDicarboxylic acids and derivativesAlpha hydroxy acids and derivativesSecondary alcoholsCarboxylic acidsOrganic oxidesHydrocarbon derivativesCarbonyl compounds	Aliphatic acyclic compounds	BJEPYKJPYRNKOW-UWTATZPHSA-N	1	1	0.5	2.5	L1+		broad peak	20190125_AK_SK_ENIGMA_PseudoXfd_20190118_QE139_Ag68377-924_USHG01245_NEG_MSMS_43_Sterile-on-spent-N1B4WT_2_IR02_131.h5	14.8463	7	59.014,71.014,72.993,87.009,89.024,115.004,133.015	0.925242	[M-H]-	133.014	133.015	0.0002994	2.25089	14.1259	17.2	16.7523	15.3106	1.44169	115853104	20190125_AK_SK_ENIGMA_PseudoXfd_20190118_QE139_Ag68377-924_USHG01245_NEG_MSMS_49_Sterile-on-spent-N1B4WT_3_IR02_050.h5	0037_malic_acid_negative_M-H133p0142_16p75	388237	363668	428680	2.34538e+06	12366926	907071	991697	1.37617e+06	1.26907e+06
38	adenine	adenine		C5H5N5	negative	135.054	Organic compounds	Organoheterocyclic compounds	Imidazopyrimidines	Purines and purine derivatives	Not available	6-aminopurines	Aminopyrimidines and derivativesImidolactamsImidazolesHeteroaromatic compoundsAzacyclic compoundsPrimary aminesOrganopnictogen compoundsHydrocarbon derivatives	Aromatic heteropolycyclic compounds	GFFGJBXGBJISGV-UHFFFAOYSA-N	1	1	1	3	L1+			20190125_AK_SK_ENIGMA_PseudoXfd_20190118_QE139_Ag68377-924_USHG01245_NEG_MSMS_37_Sterile-on-spent-N1B4WT_1_IR02_161.h5	2.324	3	92.025,107.037,134.048	0.94499	[M-H]-	134.047	134.047	0.0002827	2.10896	2.1468	2.40894	2.31897	2.2767	0.0422702	976206720	20190125_AK_SK_ENIGMA_PseudoXfd_20190118_QE139_Ag68377-924_USHG01245_NEG_MSMS_37_Sterile-on-spent-N1B4WT_1_IR02_161.h5	0038_adenine_negative_M-H134p0472_2p32	187775	567372	507746	809335296	671320512	346636992	329895648	380146432	335971712
39	hypoxanthine	hypoxanthine		C5H4N4O	negative	136.039	Organic compounds	Organoheterocyclic compounds	Imidazopyrimidines	Purines and purine derivatives	Purinones	Hypoxanthines	6-oxopurinesPyrimidonesVinylogous amidesImidazolesHeteroaromatic compoundsAzacyclic compoundsOrganopnictogen compoundsOrganooxygen compoundsOrganonitrogen compoundsOrganic oxidesHydrocarbon derivatives	Aromatic heteropolycyclic compounds	FDGQSTZJBFJUBT-UHFFFAOYSA-N	1	1	1	3	L1+			20190125_AK_SK_ENIGMA_PseudoXfd_20190118_QE139_Ag68377-924_USHG01245_NEG_MSMS_10_N1B4WT-on-spent-RCH2WT_1_IR02_200.h5	2.86809	4	65.014,92.026,133.016,135.032	0.932449	[M-H]-	135.031	135.032	0.0003962	2.93414	2.68317	2.99952	2.90204	2.77579	0.126251	265068832	20190125_AK_SK_ENIGMA_PseudoXfd_20190118_QE139_Ag68377-924_USHG01245_NEG_MSMS_23_N1B4WT-on-spent-RCH2pset1199_2_IR02_164.h5	0039_hypoxanthine_negative_M-H135p0312_2p90	71927.2	272321	21585.1	22637400	22237776	137408400	130997520	172704944	167098544
40	4-hydroxybenzoic acid	4-hydroxybenzoic acid		C7H6O3	negative	138.032	Organic compounds	Benzenoids	Benzene and substituted derivatives	Benzoic acids and derivatives	Not available	Hydroxybenzoic acid derivatives	Benzoic acidsBenzoyl derivatives1-hydroxy-2-unsubstituted benzenoidsMonocarboxylic acids and derivativesCarboxylic acidsOrganooxygen compoundsOrganic oxidesHydrocarbon derivatives	Aromatic homomonocyclic compounds	FJKROLUGYXJWQN-UHFFFAOYSA-N	1	1	1	3	L1+			20190125_AK_SK_ENIGMA_PseudoXfd_20190118_QE139_Ag68377-924_USHG01245_NEG_MSMS_2_RCH2-pset0508-on-fresh-MCYM_1_IR02_029.h5	1.70935	2	93.035,137.025	0.9185	[M-H]-	137.024	137.025	0.0003542	2.58494	1.62812	1.93353	1.55237	1.72109	0.168723	38489224	20190125_AK_SK_ENIGMA_PseudoXfd_20190118_QE139_Ag68377-924_USHG01245_NEG_MSMS_30_N1B4WT-on-spent-RCH2pset3178_3_IR02_104.h5	0040_4-hydroxybenzoic_acid_negative_M-H137p0244_1p55	67692.7	106766	96682.2	18354084	17293726	27705742	25171712	32808552	22688500
41	salicylic acid	salicylic acid		C7H6O3	negative	138.032	Organic compounds	Benzenoids	Benzene and substituted derivatives	Benzoic acids and derivatives	Hydroxybenzoic acid derivatives - Salicylic acid and derivatives	Salicylic acids	Benzoic acidsBenzoyl derivatives1-hydroxy-4-unsubstituted benzenoids1-hydroxy-2-unsubstituted benzenoidsVinylogous acidsMonocarboxylic acids and derivativesCarboxylic acidsOrganooxygen compoundsOrganic oxidesHydrocarbon derivatives	Aromatic homomonocyclic compounds	YGSDEFSMJLZEOE-UHFFFAOYSA-N	1	1	1	3	L1+			20190125_AK_SK_ENIGMA_PseudoXfd_20190118_QE139_Ag68377-924_USHG01245_NEG_MSMS_16_N1B4WT-on-spent-RCH2pset0508_1_011.h5	2.24236	3	65.039,93.035,137.025	0.908978	[M-H]-	137.024	137.025	0.0003638	2.655	2.1	2.5	2.00246	2.25412	0.251664	18026048	20190125_AK_SK_ENIGMA_PseudoXfd_20190118_QE139_Ag68377-924_USHG01245_NEG_MSMS_37_Sterile-on-spent-N1B4WT_1_IR02_161.h5	0041_salicylic_acid_negative_M-H137p0244_2p00	73490.1	52907	133772	11070622	12244290	9234251	8646789	11721450	8878883
42	4-acetamidobutanoic acid	4-acetamidobutanoic acid		C6H11NO3	negative	145.074	Organic compounds	Organic acids and derivatives	Carboxylic acids and derivatives	Amino acids, peptides, and analogues	Amino acids and derivatives	Gamma amino acids and derivatives	Straight chain fatty acidsPropargyl-type 1,3-dipolar organic compoundsMonocarboxylic acids and derivativesCarboxylic acidsCarboximidic acidsOrganopnictogen compoundsOrganonitrogen compoundsOrganic oxidesHydrocarbon derivativesCarbonyl compounds	Aliphatic acyclic compounds	UZTFMUBKZQVKLK-UHFFFAOYSA-N	1	1	1	3	L1+			20190125_AK_SK_ENIGMA_PseudoXfd_20190118_QE139_Ag68377-924_USHG01245_NEG_MSMS_10_N1B4WT-on-spent-RCH2WT_1_IR02_200.h5	2.88523	7	58.029,84.045,98.061,100.077,102.056,126.057,144.067	0.945019	[M-H]-	144.067	144.067	0.0003863	2.6814	2.64761	3.00282	2.79784	2.84727	0.0494242	21738104	20190125_AK_SK_ENIGMA_PseudoXfd_20190118_QE139_Ag68377-924_USHG01245_NEG_MSMS_38_RCH2WT-on-spent-N1B4WT_1_IR02_167.h5	0042_4-acetamidobutanoic_acid_negative_M-H144p0666_2p80	27477.7	34485	28180.4	12797059	13497243	8871797	8783563	11488881	9785918
43	4-guanidinobutanoic acid	4-guanidinobutanoic acid		C5H11N3O2	negative	145.085	Organic compounds	Organic acids and derivatives	Carboxylic acids and derivatives	Amino acids, peptides, and analogues	Amino acids and derivatives	Gamma amino acids and derivatives	Straight chain fatty acidsGuanidinesPropargyl-type 1,3-dipolar organic compoundsMonocarboxylic acids and derivativesCarboxylic acidsCarboximidamidesOrganopnictogen compoundsOrganic oxidesHydrocarbon derivativesCarbonyl compounds	Aliphatic acyclic compounds	TUHVEAJXIMEOSA-UHFFFAOYSA-N	0	1	1	2	L1					0			[M-H]-	144.078	144.078	0.0002857	1.98296	13.3455	13.546	13.577	13.4206	0.156455	1463589	20190125_AK_SK_ENIGMA_PseudoXfd_20190118_QE139_Ag68377-924_USHG01245_NEG_MSMS_1_RCH2WT-on-fresh-MCYM_1_IR02_185.h5	0043_4-guanidinobutanoic_acid_negative_M-H144p0778_13p58			9314.5	652297	792565	626436	651644	701480	495251
44	glutamine	glutamine		C5H10N2O3	negative	146.069	Organic compounds	Organic acids and derivatives	Carboxylic acids and derivatives	Amino acids, peptides, and analogues	Amino acids and derivatives - Alpha amino acids and derivatives - Alpha amino acids	L-alpha-amino acids	Fatty acids and conjugatesAmino acidsMonocarboxylic acids and derivativesCarboxylic acidsCarboximidic acidsOrganopnictogen compoundsOrganic oxidesMonoalkylaminesHydrocarbon derivativesCarbonyl compounds	Aliphatic acyclic compounds	ZDXPYRJPNDTMRX-VKHMYHEASA-N	0	1	1	2	L1					0			[M-H]-	145.062	145.062	0.0002928	2.01845	13.9489	14.1	14.025	14.0006	0.0243223	1.65906e+06	20190125_AK_SK_ENIGMA_PseudoXfd_20190118_QE139_Ag68377-924_USHG01245_NEG_MSMS_43_Sterile-on-spent-N1B4WT_2_IR02_131.h5	0044_glutamine_negative_M-H145p0618_14p02	24396.5	51515.3	51442.1	592156	545035	338746	196134	216575	423470
45	lysine	lysine		C6H14N2O2	negative	146.106	Organic compounds	Organic acids and derivatives	Carboxylic acids and derivatives	Amino acids, peptides, and analogues	Amino acids and derivatives - Alpha amino acids and derivatives - Alpha amino acids	L-alpha-amino acids	Medium-chain fatty acidsAmino fatty acidsAmino acidsMonocarboxylic acids and derivativesCarboxylic acidsOrganopnictogen compoundsOrganic oxidesMonoalkylaminesHydrocarbon derivativesCarbonyl compounds	Aliphatic acyclic compounds	KDXKERNSBIXSRK-YFKPBYRVSA-N	1	1	1	3	L1+			20190125_AK_SK_ENIGMA_PseudoXfd_20190118_QE139_Ag68377-924_USHG01245_NEG_MSMS_22_N1B4WT-on-spent-RCH2pset1199_1_IR02_047.h5	16.9229	2	99.093,145.099	0.987677	[M-H]-	145.098	145.099	0.0003516	2.42319	16.8787	17.2	16.7037	16.9386	0.234932	3138641920	20190125_AK_SK_ENIGMA_PseudoXfd_20190118_QE139_Ag68377-924_USHG01245_NEG_MSMS_19_Sterile-on-spent-RCH2pset1199_1_IR02_119.h5	0045_lysine_negative_M-H145p0982_16p70	945224	3.48445e+06	2.12833e+06	773609856	694591168	1585262592	1576263936	1725870336	1380858112
46	o-acetyl-serine	o-acetyl-serine		C5H9NO4	negative	147.053	Organic compounds	Organic acids and derivatives	Carboxylic acids and derivatives	Amino acids, peptides, and analogues	Amino acids and derivatives - Alpha amino acids and derivatives - Alpha amino acids	L-alpha-amino acids	Dicarboxylic acids and derivativesCarboxylic acid estersAmino acidsCarboxylic acidsOrganopnictogen compoundsOrganic oxidesMonoalkylaminesHydrocarbon derivativesCarbonyl compounds	Aliphatic acyclic compounds	VZXPDPZARILFQX-BYPYZUCNSA-N	1	1	1	3	L1+		co-isolated presursor at similar m/z, all ref major fragments are in sample	20190125_AK_SK_ENIGMA_PseudoXfd_20190118_QE139_Ag68377-924_USHG01245_NEG_MSMS_57_RCH2-pset1199-on-fresh-MCYM_2_IR02_134.h5	10.8652	6	57.034,61.988,74.025,84.045,146.026,146.046	0.539691	[M-H]-	146.046	146.046	0.0003668	2.51154	10.6904	11.0602	11.0054	10.8642	0.141174	16514019	20190125_AK_SK_ENIGMA_PseudoXfd_20190118_QE139_Ag68377-924_USHG01245_NEG_MSMS_5_RCH2-pset3384-on-fresh-MCYM_1_IR02_089.h5	0046_o-acetyl-serine_negative_M-H146p0459_11p01	19066.5	56296.1	29496.2	5.15191e+06	5104908	5.37708e+06	5.45604e+06	6.02747e+06	5.67295e+06
47	N-acetyl-serine	N-acetyl-serine		C5H9NO4	negative	147.053	Organic compounds	Organic acids and derivatives	Carboxylic acids and derivatives	Amino acids, peptides, and analogues	Amino acids and derivatives - Alpha amino acids and derivatives - N-acyl-alpha amino acids and derivatives	N-acyl-alpha amino acids	Serine and derivativesBeta hydroxy acids and derivativesAcetamidesSecondary carboxylic acid amidesMonocarboxylic acids and derivativesCarboxylic acidsPrimary alcoholsOrganopnictogen compoundsOrganonitrogen compoundsOrganic oxidesHydrocarbon derivativesCarbonyl compounds	Aliphatic acyclic compounds	JJIHLJJYMXLCOY-UHFFFAOYSA-N	1	1	1	3	L1+			20190125_AK_SK_ENIGMA_PseudoXfd_20190118_QE139_Ag68377-924_USHG01245_NEG_MSMS_5_RCH2-pset3384-on-fresh-MCYM_1_IR02_089.h5	11.5503	10	57.034,60.993,70.030,72.045,74.025,84.045,98.025,104.036,116.036,146.046	0.911193	[M-H]-	146.046	146.046	0.0003611	2.47251	11.3434	11.7	11.6075	11.5228	0.0847016	120922584	20190125_AK_SK_ENIGMA_PseudoXfd_20190118_QE139_Ag68377-924_USHG01245_NEG_MSMS_5_RCH2-pset3384-on-fresh-MCYM_1_IR02_089.h5	0047_N-acetyl-serine_negative_M-H146p0459_11p61	27859.2	58113.4	40097.4	2447022	3.91014e+06	1.44525e+06	1.57857e+06	2.93054e+06	3.42366e+06
48	glutamic acid	glutamic acid		C5H9NO4	negative	147.053	Organic compounds	Organic acids and derivatives	Carboxylic acids and derivatives	Amino acids, peptides, and analogues	Amino acids and derivatives - Alpha amino acids and derivatives	Glutamic acid and derivatives	L-alpha-amino acidsAmino fatty acidsDicarboxylic acids and derivativesAmino acidsCarboxylic acidsOrganopnictogen compoundsOrganic oxidesMonoalkylaminesHydrocarbon derivativesCarbonyl compounds	Aliphatic acyclic compounds	WHUUTDBJXJRKMK-VKHMYHEASA-N	1	1	1	3	L1+			20190125_AK_SK_ENIGMA_PseudoXfd_20190118_QE139_Ag68377-924_USHG01245_NEG_MSMS_32_Sterile-on-spent-RCH2pset3384_2_IR02_086.h5	15.6135	6	82.030,84.045,85.029,102.056,128.036,146.046	0.930357	[M-H]-	146.046	146.046	0.0003558	2.43622	15.5837	15.8276	15.635	15.6906	0.0555476	1271772672	20190125_AK_SK_ENIGMA_PseudoXfd_20190118_QE139_Ag68377-924_USHG01245_NEG_MSMS_43_Sterile-on-spent-N1B4WT_2_IR02_131.h5	0048_glutamic_acid_negative_M-H146p0459_15p64	727220	1.98396e+06	1627647	179664304	164380032	2684718	2.13591e+06	2.22533e+06	3.13774e+06
49	mevalonic acid	mevalonic acid		C6H12O4	negative	148.074	Organic compounds	Lipids and lipid-like molecules	Fatty Acyls	Fatty acids and conjugates	Not available	Hydroxy fatty acids	Short-chain hydroxy acids and derivativesMethyl-branched fatty acidsTertiary alcoholsMonocarboxylic acids and derivativesCarboxylic acidsPrimary alcoholsOrganic oxidesHydrocarbon derivativesCarbonyl compounds	Aliphatic acyclic compounds	KJTLQQUUPVSXIM-UHFFFAOYSA-N	1	1	1	3	L1+			20190125_AK_SK_ENIGMA_PseudoXfd_20190118_QE139_Ag68377-924_USHG01245_NEG_MSMS_12_N1B4WT-on-spent-RCH2WT_3_IR02_188.h5	4.47739	3	57.034,59.013,147.067	0.92782	[M-H]-	147.066	147.067	0.0004305	2.92725	4.25936	5.1	4.66477	4.52782	0.136943	321120192	20190125_AK_SK_ENIGMA_PseudoXfd_20190118_QE139_Ag68377-924_USHG01245_NEG_MSMS_36_N1B4WT-on-spent-RCH2pset3384_3_IR02_071.h5	0049_mevalonic_acid_negative_M-H147p0663_4p66	136242	338263	187425	266598752	288891488	153419328	158121792	213643024	182653216
50	methionine	methionine		C5H11NO2S	negative	149.051	Organic compounds	Organic acids and derivatives	Carboxylic acids and derivatives	Amino acids, peptides, and analogues	Amino acids and derivatives - Alpha amino acids and derivatives	Methionine and derivatives	L-alpha-amino acidsThia fatty acidsAmino acidsSulfenyl compoundsMonocarboxylic acids and derivativesDialkylthioethersCarboxylic acidsOrganopnictogen compoundsOrganic oxidesMonoalkylaminesHydrocarbon derivativesCarbonyl compounds	Aliphatic acyclic compounds	FFEARJCKVFRZRR-BYPYZUCNSA-N	1	1	1	3	L1+			20190125_AK_SK_ENIGMA_PseudoXfd_20190118_QE139_Ag68377-924_USHG01245_NEG_MSMS_23_N1B4WT-on-spent-RCH2pset1199_2_IR02_164.h5	10.1541	2	100.041,148.044	0.892422	[M-H]-	148.044	148.044	0.0004461	3.0133	9.97344	10.5	10.1832	10.1332	0.0500054	390725152	20190125_AK_SK_ENIGMA_PseudoXfd_20190118_QE139_Ag68377-924_USHG01245_NEG_MSMS_5_RCH2-pset3384-on-fresh-MCYM_1_IR02_089.h5	0050_methionine_negative_M-H148p0437_10p18	108696	291941	156542	186043104	168284304	141547168	137551152	155703520	115203472
51	2-hydroxy-4-(methylthio)butyric acid	2-hydroxy-4-(methylthio)butyric acid		C5H10O3S	negative	150.035	Organic compounds	Lipids and lipid-like molecules	Fatty Acyls	Fatty acids and conjugates	Not available	Thia fatty acids	Hydroxy fatty acidsMonosaccharidesAlpha hydroxy acids and derivativesSecondary alcoholsSulfenyl compoundsMonocarboxylic acids and derivativesDialkylthioethersCarboxylic acidsOrganic oxidesHydrocarbon derivativesCarbonyl compounds	Aliphatic acyclic compounds	ONFOSYPQQXJWGS-UHFFFAOYSA-N	1	1	1	3	L1+			20190125_AK_SK_ENIGMA_PseudoXfd_20190118_QE139_Ag68377-924_USHG01245_NEG_MSMS_30_N1B4WT-on-spent-RCH2pset3178_3_IR02_104.h5	2.48236	3	60.975,101.025,149.028	0.82914	[M-H]-	149.028	149.028	0.0001296	0.869637	2.1632	2.5966	2.24801	2.3524	0.104392	82347952	20190125_AK_SK_ENIGMA_PseudoXfd_20190118_QE139_Ag68377-924_USHG01245_NEG_MSMS_30_N1B4WT-on-spent-RCH2pset3178_3_IR02_104.h5	0051_2-hydroxy-4methylthio_butyric_acid_negative_M-H149p0278_2p25	9392.87	63221	11039.5	24825670	26389790	40075068	41308520	56420108	45674192
52	guanine	guanine		C5H5N5O	negative	151.049	Organic compounds	Organoheterocyclic compounds	Imidazopyrimidines	Purines and purine derivatives	Not available	Purines and purine derivatives	HydroxypyrimidinesImidazolesHeteroaromatic compoundsAzacyclic compoundsOrganopnictogen compoundsOrganooxygen compoundsOrganonitrogen compoundsHydrocarbon derivatives	Aromatic heteropolycyclic compounds	UYTPUPDQBNUYGX-UHFFFAOYSA-N	1	1	1	3	L1+			20190125_AK_SK_ENIGMA_PseudoXfd_20190118_QE139_Ag68377-924_USHG01245_NEG_MSMS_24_N1B4WT-on-spent-RCH2pset1199_3_IR02_062.h5	5.80618	12	66.009,78.010,82.041,90.010,107.037,108.021,121.016,126.031,132.032,133.016,150.043,151.027	0.943432	[M-H]-	150.042	150.042	0.000349	2.32601	5.73514	6.14823	6.03993	5.86055	0.179384	178765808	20190125_AK_SK_ENIGMA_PseudoXfd_20190118_QE139_Ag68377-924_USHG01245_NEG_MSMS_43_Sterile-on-spent-N1B4WT_2_IR02_131.h5	0052_guanine_negative_M-H150p0421_6p04	55184.3	111120	69911.3	132310552	103222584	88715200	86826496	102925832	53312664
53	xanthine	xanthine		C5H4N4O2	negative	152.033	Organic compounds	Organoheterocyclic compounds	Imidazopyrimidines	Purines and purine derivatives	Not available	Xanthines	6-oxopurinesAlkaloids and derivativesPyrimidonesVinylogous amidesImidazolesHeteroaromatic compoundsUreasLactamsAzacyclic compoundsOrganopnictogen compoundsOrganooxygen compoundsOrganonitrogen compoundsOrganic oxidesHydrocarbon derivatives	Aromatic heteropolycyclic compounds	LRFVTYWOQMYALW-UHFFFAOYSA-N	1	1	1	3	L1+			20190125_AK_SK_ENIGMA_PseudoXfd_20190118_QE139_Ag68377-924_USHG01245_NEG_MSMS_22_N1B4WT-on-spent-RCH2pset1199_1_IR02_047.h5	2.60841	3	108.021,126.031,151.027	0.985198	[M-H]-	151.026	151.026	0.0002052	1.35871	2.42852	2.71325	2.52735	2.52948	0.00213505	539607296	20190125_AK_SK_ENIGMA_PseudoXfd_20190118_QE139_Ag68377-924_USHG01245_NEG_MSMS_23_N1B4WT-on-spent-RCH2pset1199_2_IR02_164.h5	0053_xanthine_negative_M-H151p0261_2p53	268864	1.12685e+06	53519.9	258976	327932	320820672	292993952	367983424	381278144
54	vanillin	vanillin		C8H8O3	negative	152.047	Organic compounds	Benzenoids	Phenols	Methoxyphenols	Not available	Methoxyphenols	HydroxybenzaldehydesPhenoxy compoundsMethoxybenzenesBenzoyl derivativesAnisolesAlkyl aryl ethers1-hydroxy-2-unsubstituted benzenoidsOrganic oxidesHydrocarbon derivatives	Aromatic homomonocyclic compounds	MWOOGOJBHIARFG-UHFFFAOYSA-N	1	1	1	3	L1+		co-isolated presursor at similar m/z, all ref major fragments are in sample	20190125_AK_SK_ENIGMA_PseudoXfd_20190118_QE139_Ag68377-924_USHG01245_NEG_MSMS_6_N1B4WT-on-fresh-MCYM_1_IR02_122.h5	0.916232	3	108.022,136.017,151.040	0.360451	[M-H]-	151.04	151.04	0.0002889	1.91274	0.7	1	0.829485	0.871458	0.0419733	25043838	20190125_AK_SK_ENIGMA_PseudoXfd_20190118_QE139_Ag68377-924_USHG01245_NEG_MSMS_30_N1B4WT-on-spent-RCH2pset3178_3_IR02_104.h5	0054_vanillin_negative_M-H151p0400_0p83	1.52412e+06	1.04351e+06	1.50169e+06	5.43066e+06	6591701	16333803	16333894	16835098	15491399
55	2-hydroxyphenylacetic acid	2-hydroxyphenylacetic acid		C8H8O3	negative	152.047	Organic compounds	Benzenoids	Benzene and substituted derivatives	Phenylacetic acids	Not available	2(hydroxyphenyl)acetic acids	1-hydroxy-4-unsubstituted benzenoids1-hydroxy-2-unsubstituted benzenoidsMonocarboxylic acids and derivativesCarboxylic acidsOrganic oxidesHydrocarbon derivativesCarbonyl compounds	Aromatic homomonocyclic compounds	CCVYRRGZDBSHFU-UHFFFAOYSA-N	0	1	1	2	L1		no reference spectra available	20190125_AK_SK_ENIGMA_PseudoXfd_20190118_QE139_Ag68377-924_USHG01245_NEG_MSMS_17_N1B4WT-on-spent-RCH2pset0508_2_IR02_113.h5	1.17055	0	NA	NA	[M-H]-	151.04	151.04	0.0003477	2.30204	1	1.3	1.42713	1.16505	0.262082	65909984	20190125_AK_SK_ENIGMA_PseudoXfd_20190118_QE139_Ag68377-924_USHG01245_NEG_MSMS_30_N1B4WT-on-spent-RCH2pset3178_3_IR02_104.h5	0055_2-hydroxyphenylacetic_acid_negative_M-H151p0400_1p43	115081	81686.2	250501	16601978	17407876	37096392	34025100	43973080	39682896
56	4-hydroxyphenylacetic acid	4-hydroxyphenylacetic acid		C8H8O3	negative	152.047	Organic compounds	Benzenoids	Phenols	1-hydroxy-2-unsubstituted benzenoids	Not available	1-hydroxy-2-unsubstituted benzenoids	Benzene and substituted derivativesMonocarboxylic acids and derivativesCarboxylic acidsOrganic oxidesHydrocarbon derivativesCarbonyl compounds	Aromatic homomonocyclic compounds	XQXPVVBIMDBYFF-UHFFFAOYSA-N	1	1	1	3	L1+			20190125_AK_SK_ENIGMA_PseudoXfd_20190118_QE139_Ag68377-924_USHG01245_NEG_MSMS_29_N1B4WT-on-spent-RCH2pset3178_2_IR02_152.h5	1.63462	4	106.043,107.051,138.032,151.041	0.72588	[M-H]-	151.04	151.04	0.0003801	2.51655	1.5	1.9	1.96871	1.6734	0.295318	12918535	20190125_AK_SK_ENIGMA_PseudoXfd_20190118_QE139_Ag68377-924_USHG01245_NEG_MSMS_5_RCH2-pset3384-on-fresh-MCYM_1_IR02_089.h5	0056_4-hydroxyphenylacetic_acid_negative_M-H151p0400_1p97	39702.7	32925.4	51461.6	6862333	7398936	5434757	5338789	7.59643e+06	5947642
57	3-hydroxyphenylacetic acid	3-hydroxyphenylacetic acid		C8H8O3	negative	152.047	Organic compounds	Benzenoids	Phenols	1-hydroxy-4-unsubstituted benzenoids	Not available	1-hydroxy-4-unsubstituted benzenoids	1-hydroxy-2-unsubstituted benzenoidsBenzene and substituted derivativesMonocarboxylic acids and derivativesCarboxylic acidsOrganic oxidesHydrocarbon derivativesCarbonyl compounds	Aromatic homomonocyclic compounds	FVMDYYGIDFPZAX-UHFFFAOYSA-N	1	1	0.5	2.5	L1+			20190125_AK_SK_ENIGMA_PseudoXfd_20190118_QE139_Ag68377-924_USHG01245_NEG_MSMS_14_Sterile-on-spent-RCH2pset0508_2_IR02_149.h5	2.11582	10	79.055,81.034,93.035,95.014,95.050,107.051,108.022,121.030,151.027,151.040	0.673999	[M-H]-	151.04	151.04	0.0003194	2.11467	2	2.4	2.83616	2.17455	0.661602	17310522	20190125_AK_SK_ENIGMA_PseudoXfd_20190118_QE139_Ag68377-924_USHG01245_NEG_MSMS_30_N1B4WT-on-spent-RCH2pset3178_3_IR02_104.h5	0057_3-hydroxyphenylacetic_acid_negative_M-H151p0400_2p84	36691.3	58581.1	44442.4	11470222	9720305	13363580	13188083	17104288	10605457
58	mandelic acid	mandelic acid		C8H8O3	negative	152.047	Organic compounds	Benzenoids	Benzene and substituted derivatives	Not available	Not available	Benzene and substituted derivatives	Alpha hydroxy acids and derivativesSecondary alcoholsMonocarboxylic acids and derivativesCarboxylic acidsOrganic oxidesHydrocarbon derivativesCarbonyl compoundsAromatic alcohols	Aromatic homomonocyclic compounds	IWYDHOAUDWTVEP-ZETCQYMHSA-N	1	1	1	3	L1+			20190125_AK_SK_ENIGMA_PseudoXfd_20190118_QE139_Ag68377-924_USHG01245_NEG_MSMS_41_RCH2-pset3178-on-spent-N1B4WT_1_IR02_083.h5	2.91598	2	107.051,151.041	0.904298	[M-H]-	151.04	151.04	0.0002611	1.72868	2.80854	3.24199	2.84454	3.00003	0.155497	8655533	20190125_AK_SK_ENIGMA_PseudoXfd_20190118_QE139_Ag68377-924_USHG01245_NEG_MSMS_25_Sterile-on-spent-RCH2pset3178_1_020.h5	0058_mandelic_acid_negative_M-H151p0400_2p84	29901.9	34141.8	28236.4	339034	571572	2160061	1898818	2.57043e+06	2368770
59	unresolvable C5 sugar alcohols (ex. ribitol, xylitol)	ribitol		C5H12O5	negative	152.068	Organic compounds	Organic oxygen compounds	Organooxygen compounds	Carbohydrates and carbohydrate conjugates	Not available	Sugar alcohols	MonosaccharidesSecondary alcoholsPolyolsPrimary alcoholsHydrocarbon derivatives	Aliphatic acyclic compounds	HEBKCHPVOIAQTA-ZXFHETKHSA-N	1	1	1	3	L1+	unresolvable isomers: C5 sugar alcohols		20190125_AK_SK_ENIGMA_PseudoXfd_20190118_QE139_Ag68377-924_USHG01245_NEG_MSMS_51_RCH2-pset0508-on-spent-N1B4WT_3_IR02_059.h5	4.96009	19	55.018,57.034,58.005,59.013,71.014,72.993,73.029,75.008,83.014,85.029,87.009,89.025,101.025,113.025,119.035,131.035,133.051,149.046,151.062	0.885216	[M-H]-	151.061	151.062	0.0004183	2.76908	4.61922	5.12733	4.71986	4.87571	0.155854	10077783	20190125_AK_SK_ENIGMA_PseudoXfd_20190118_QE139_Ag68377-924_USHG01245_NEG_MSMS_54_RCH2-pset3384-on-spent-N1B4WT_3_IR02_155.h5	0059_ribitol_negative_M-H151p0612_4p72	27137.8	28200.2	23569.6	6.34658e+06	6.92989e+06	5569220	5.63324e+06	7.21763e+06	5.85061e+06
60	unresolvable C5 sugar alcohols (ex. ribitol, xylitol)	xylitol	n, isomer with same mzrt and peak height	C5H12O5	negative	152.068	Organic compounds	Organic oxygen compounds	Organooxygen compounds	Carbohydrates and carbohydrate conjugates	Not available	Sugar alcohols	MonosaccharidesSecondary alcoholsPolyolsPrimary alcoholsHydrocarbon derivatives	Aliphatic acyclic compounds	HEBKCHPVOIAQTA-NGQZWQHPSA-N	1	1	1	3	L1+	unresolvable isomers: C5 sugar alcohols		20190125_AK_SK_ENIGMA_PseudoXfd_20190118_QE139_Ag68377-924_USHG01245_NEG_MSMS_51_RCH2-pset0508-on-spent-N1B4WT_3_IR02_059.h5	4.96009	22	55.018,57.034,58.005,59.013,71.014,72.993,73.029,75.008,83.014,85.029,86.001,87.009,89.025,91.040,97.030,101.025,113.025,119.035,131.035,133.051,149.046,151.062	0.90274	[M-H]-	151.061	151.062	0.0004184	2.76974	4.60529	5.12722	4.80739	4.87571	0.0683197	10077783	20190125_AK_SK_ENIGMA_PseudoXfd_20190118_QE139_Ag68377-924_USHG01245_NEG_MSMS_54_RCH2-pset3384-on-spent-N1B4WT_3_IR02_155.h5	0060_xylitol_negative_M-H151p0612_4p81	27137.8	28200.2	23569.6	6.34658e+06	6.92989e+06	5569220	5.63324e+06	7.21763e+06	5.85061e+06
61	arabitol	arabitol		C5H12O5	negative	152.068	Organic compounds	Organic oxygen compounds	Organooxygen compounds	Carbohydrates and carbohydrate conjugates	Not available	Sugar alcohols	MonosaccharidesSecondary alcoholsPolyolsPrimary alcoholsHydrocarbon derivatives	Aliphatic acyclic compounds	HEBKCHPVOIAQTA-IMJSIDKUSA-N	1	1	1	3	L1+			20190125_AK_SK_ENIGMA_PseudoXfd_20190118_QE139_Ag68377-924_USHG01245_NEG_MSMS_25_Sterile-on-spent-RCH2pset3178_1_020.h5	5.41547	19	57.034,58.005,59.013,71.014,72.993,73.029,75.009,83.014,85.030,87.009,89.025,101.025,103.041,113.025,119.035,131.035,133.051,149.046,151.062	0.890827	[M-H]-	151.061	151.062	0.0003441	2.27789	5.14844	5.7	5.13997	5.32217	0.182208	9917497	20190125_AK_SK_ENIGMA_PseudoXfd_20190118_QE139_Ag68377-924_USHG01245_NEG_MSMS_34_N1B4WT-on-spent-RCH2pset3384_1_IR02_110.h5	0061_arabitol_negative_M-H151p0612_5p14	76980.7	85401.8	128999	8274555	8671999	4496268	4890055	8.01211e+06	7413836
62	histidine	histidine		C6H9N3O2	negative	155.069	Organic compounds	Organic acids and derivatives	Carboxylic acids and derivatives	Amino acids, peptides, and analogues	Amino acids and derivatives - Alpha amino acids and derivatives	Histidine and derivatives	L-alpha-amino acidsImidazolyl carboxylic acids and derivativesAralkylaminesHeteroaromatic compoundsAmino acidsMonocarboxylic acids and derivativesCarboxylic acidsAzacyclic compoundsOrganopnictogen compoundsOrganic oxidesMonoalkylaminesHydrocarbon derivativesCarbonyl compounds	Aromatic heteromonocyclic compounds	HNDVDQJCIGZPNO-YFKPBYRVSA-N	1	1	1	3	L1+			20190125_AK_SK_ENIGMA_PseudoXfd_20190118_QE139_Ag68377-924_USHG01245_NEG_MSMS_20_Sterile-on-spent-RCH2pset1199_2_014.h5	14.6261	14	67.030,72.009,80.038,81.046,82.017,93.046,108.057,109.041,110.073,118.041,136.052,137.036,151.039,154.063	0.923492	[M-H]-	154.062	154.063	0.0003631	2.35684	14.3369	14.6655	14.5856	14.5442	0.0414505	244431456	20190125_AK_SK_ENIGMA_PseudoXfd_20190118_QE139_Ag68377-924_USHG01245_NEG_MSMS_2_RCH2-pset0508-on-fresh-MCYM_1_IR02_029.h5	0062_histidine_negative_M-H154p0622_14p59	38720.8	60003.8	50954.8	1.03232e+06	632695	68074.7	52358.5	791328	444080
63	orotic acid	orotic acid		C5H4N2O4	negative	156.017	Organic compounds	Organoheterocyclic compounds	Diazines	Pyrimidines and pyrimidine derivatives	Pyrimidinecarboxylic acids and derivatives	Pyrimidinecarboxylic acids	Hydropyrimidine carboxylic acids and derivativesPyrimidonesVinylogous amidesHeteroaromatic compoundsUreasLactamsMonocarboxylic acids and derivativesCarboxylic acidsAzacyclic compoundsOrganopnictogen compoundsOrganooxygen compoundsOrganonitrogen compoundsOrganic oxidesHydrocarbon derivatives	Aromatic heteromonocyclic compounds	PXQPEWDEAKTCGB-UHFFFAOYSA-N	1	1	1	3	L1+			20190125_AK_SK_ENIGMA_PseudoXfd_20190118_QE139_Ag68377-924_USHG01245_NEG_MSMS_46_RCH2-pset1199-on-spent-N1B4WT_2_IR02_065.h5	7.46981	2	111.020,155.011	0.990906	[M-H]-	155.01	155.01	0.0002047	1.32056	7.12743	7.53164	7.60755	7.28216	0.325386	48073968	20190125_AK_SK_ENIGMA_PseudoXfd_20190118_QE139_Ag68377-924_USHG01245_NEG_MSMS_19_Sterile-on-spent-RCH2pset1199_1_IR02_119.h5	0063_orotic_acid_negative_M-H155p0098_7p61	25625	29764.8	28353.9	337758	70076.4	82103.1	98876.1	214824	67276.6
64	allantoin	allantoin		C4H6N4O3	negative	158.044	Organic compounds	Organoheterocyclic compounds	Azoles	Imidazoles	Not available	Imidazoles	IsoureasPropargyl-type 1,3-dipolar organic compoundsCarboximidamidesAzacyclic compoundsOrganopnictogen compoundsOrganooxygen compoundsIminesHydrocarbon derivatives	Aliphatic heteromonocyclic compounds	POJWUDADGALRAB-UHFFFAOYSA-N	1	1	1	3	L1+			20190125_AK_SK_ENIGMA_PseudoXfd_20190118_QE139_Ag68377-924_USHG01245_NEG_MSMS_24_N1B4WT-on-spent-RCH2pset1199_3_IR02_062.h5	4.81765	6	59.025,71.025,97.005,114.031,140.010,157.037	0.892459	[M-H]-	157.037	157.037	0.0003165	2.01545	4.58533	5	4.72847	4.71972	0.0087518	41726068	20190125_AK_SK_ENIGMA_PseudoXfd_20190118_QE139_Ag68377-924_USHG01245_NEG_MSMS_19_Sterile-on-spent-RCH2pset1199_1_IR02_119.h5	0064_allantoin_negative_M-H157p0367_4p73	4884.8	4050.8	4051.55	3.19453e+06	2.91065e+06	1.82121e+06	2.01275e+06	2.58341e+06	2.2596e+06
65	alpha-aminoadipic acid	alpha-aminoadipic acid		C6H11NO4	negative	161.069	Organic compounds	Organic acids and derivatives	Carboxylic acids and derivatives	Amino acids, peptides, and analogues	Amino acids and derivatives - Alpha amino acids and derivatives - Alpha amino acids	L-alpha-amino acids	Medium-chain fatty acidsAmino fatty acidsDicarboxylic acids and derivativesAmino acidsCarboxylic acidsOrganopnictogen compoundsOrganic oxidesMonoalkylaminesHydrocarbon derivativesCarbonyl compounds	Aliphatic acyclic compounds	OYIFNHCXNCRBQI-BYPYZUCNSA-N	0	1	1	2	L1					0			[M-H]-	160.062	160.062	0.0003164	1.97674	15.5401	15.7022	15.5679	15.6191	0.0512674	1.81737e+06	20190125_AK_SK_ENIGMA_PseudoXfd_20190118_QE139_Ag68377-924_USHG01245_NEG_MSMS_34_N1B4WT-on-spent-RCH2pset3384_1_IR02_110.h5	0065_alpha-aminoadipic_acid_negative_M-H160p0615_15p57	32577.4	34524	29297.4	546883	549602	920183	303609	378323	832154
66	pterin	pterin		C6H5N5O	negative	163.049	Organic compounds	Organoheterocyclic compounds	Pteridines and derivatives	Pterins and derivatives	Not available	Pterins and derivatives	PyrimidonesAminopyrimidines and derivativesPyrazinesVinylogous amidesHeteroaromatic compoundsAzacyclic compoundsPrimary aminesOrganopnictogen compoundsOrganooxygen compoundsOrganic oxidesHydrocarbon derivatives	Aromatic heteropolycyclic compounds	HNXQXTQTPAJEJL-UHFFFAOYSA-N	1	1	1	3	L1+			20190125_AK_SK_ENIGMA_PseudoXfd_20190118_QE139_Ag68377-924_USHG01245_NEG_MSMS_15_Sterile-on-spent-RCH2pset0508_3_IR02_098.h5	3.43834	3	119.037,120.021,162.043	0.963961	[M-H]-	162.042	162.042	0.000389	2.40061	3.34644	3.70262	3.507	3.4549	0.0521057	6.90021e+06	20190125_AK_SK_ENIGMA_PseudoXfd_20190118_QE139_Ag68377-924_USHG01245_NEG_MSMS_43_Sterile-on-spent-N1B4WT_2_IR02_131.h5	0066_pterin_negative_M-H162p0421_3p51		5424.33	4713.78	5.14802e+06	5.27292e+06	1.41259e+06	1.26565e+06	1.67818e+06	1896206
67	2-hydroxycinnamic acid	2-hydroxycinnamic acid		C9H8O3	negative	164.047	Organic compounds	Phenylpropanoids and polyketides	Cinnamic acids and derivatives	Hydroxycinnamic acids and derivatives	Not available	Hydroxycinnamic acids	Coumaric acidsCinnamic acidsStyrenes1-hydroxy-4-unsubstituted benzenoids1-hydroxy-2-unsubstituted benzenoidsMonocarboxylic acids and derivativesCarboxylic acidsOrganic oxidesHydrocarbon derivativesCarbonyl compounds	Aromatic homomonocyclic compounds	PMOWTIHVNWZYFI-AATRIKPKSA-N	1	1	1	3	L1+			20190125_AK_SK_ENIGMA_PseudoXfd_20190118_QE139_Ag68377-924_USHG01245_NEG_MSMS_1_RCH2WT-on-fresh-MCYM_1_IR02_185.h5	1.46917	5	74.462,91.055,93.035,119.051,163.041	0.820287	[M-H]-	163.04	163.04	0.0004115	2.52392	1.41995	1.75	1.44411	1.51627	0.0721557	56301172	20190125_AK_SK_ENIGMA_PseudoXfd_20190118_QE139_Ag68377-924_USHG01245_NEG_MSMS_1_RCH2WT-on-fresh-MCYM_1_IR02_185.h5	0067_2-hydroxycinnamic_acid_negative_M-H163p0400_1p44	55519.9	47415.7	59903.1	994911	1.07155e+06	18597862	18909440	25085346	13437133
68	phenylalanine	phenylalanine		C9H11NO2	negative	165.079	Organic compounds	Organic acids and derivatives	Carboxylic acids and derivatives	Amino acids, peptides, and analogues	Amino acids and derivatives - Alpha amino acids and derivatives	Phenylalanine and derivatives	Phenylpropanoic acidsL-alpha-amino acidsAmphetamines and derivativesAralkylaminesAmino acidsMonocarboxylic acids and derivativesCarboxylic acidsOrganopnictogen compoundsOrganic oxidesMonoalkylaminesHydrocarbon derivativesCarbonyl compounds	Aromatic homomonocyclic compounds	COLNVLDHVKWLRT-QMMMGPOBSA-N	1	1	1	3	L1+			20190125_AK_SK_ENIGMA_PseudoXfd_20190118_QE139_Ag68377-924_USHG01245_NEG_MSMS_34_N1B4WT-on-spent-RCH2pset3384_1_IR02_110.h5	8.74709	4	72.009,119.051,147.046,164.072	0.954057	[M-H]-	164.072	164.072	0.000431	2.6269	8.46749	8.82248	8.73285	8.62299	0.109851	1144583680	20190125_AK_SK_ENIGMA_PseudoXfd_20190118_QE139_Ag68377-924_USHG01245_NEG_MSMS_54_RCH2-pset3384-on-spent-N1B4WT_3_IR02_155.h5	0068_phenylalanine_negative_M-H164p0717_8p73	904720	2370239	1.04695e+06	590269056	483821888	555108544	542783040	521203424	434589568
69	uric acid	uric acid		C5H4N4O3	negative	168.028	Organic compounds	Organoheterocyclic compounds	Imidazopyrimidines	Purines and purine derivatives	Not available	Xanthines	6-oxopurinesAlkaloids and derivativesPyrimidonesVinylogous amidesImidazolesHeteroaromatic compoundsUreasLactamsAzacyclic compoundsOrganopnictogen compoundsOrganooxygen compoundsOrganonitrogen compoundsOrganic oxidesHydrocarbon derivatives	Aromatic heteropolycyclic compounds	LEHOTFFKMJEONL-UHFFFAOYSA-N	1	1	1	3	L1+			20190125_AK_SK_ENIGMA_PseudoXfd_20190118_QE139_Ag68377-924_USHG01245_NEG_MSMS_5_RCH2-pset3384-on-fresh-MCYM_1_IR02_089.h5	10.9689	11	69.009,79.957,96.021,97.005,122.024,123.031,124.016,142.026,148.973,166.984,167.022	0.907225	[M-H]-	167.021	167.021	0.0004358	2.60925	10.8418	11.1248	10.8869	10.9713	0.0844009	73407480	20190125_AK_SK_ENIGMA_PseudoXfd_20190118_QE139_Ag68377-924_USHG01245_NEG_MSMS_48_RCH2-pset3384-on-spent-N1B4WT_2_IR02_080.h5	0069_uric_acid_negative_M-H167p0210_10p89		6946.15		358065	631425	63069.1	54634.3	1.4381e+06	11446353
70	vanillic acid	vanillic acid		C8H8O4	negative	168.042	Organic compounds	Benzenoids	Benzene and substituted derivatives	Benzoic acids and derivatives	Methoxybenzoic acids and derivatives	M-methoxybenzoic acids and derivatives	MethoxyphenolsHydroxybenzoic acid derivativesBenzoic acidsPhenoxy compoundsMethoxybenzenesBenzoyl derivativesAnisolesAlkyl aryl ethers1-hydroxy-2-unsubstituted benzenoidsMonocarboxylic acids and derivativesCarboxylic acidsOrganic oxidesHydrocarbon derivatives	Aromatic homomonocyclic compounds	WKOLLVMJNQIZCI-UHFFFAOYSA-N	1	1	1	3	L1+			20190125_AK_SK_ENIGMA_PseudoXfd_20190118_QE139_Ag68377-924_USHG01245_NEG_MSMS_27_Sterile-on-spent-RCH2pset3178_3_IR02_209.h5	1.54401	5	91.020,108.022,123.046,152.012,167.035	0.883106	[M-H]-	167.035	167.035	0.0002565	1.53561	1.19831	1.66314	1.36856	1.44345	0.0748981	4170562	20190125_AK_SK_ENIGMA_PseudoXfd_20190118_QE139_Ag68377-924_USHG01245_NEG_MSMS_54_RCH2-pset3384-on-spent-N1B4WT_3_IR02_155.h5	0070_vanillic_acid_negative_M-H167p0350_1p37	23396.7	15543.3	52029.5	418820	449298	1.35747e+06	1.37988e+06	1.66572e+06	1.32701e+06
71	cysteic acid	cysteic acid		C3H7NO5S	negative	169.004	Organic compounds	Organic acids and derivatives	Carboxylic acids and derivatives	Amino acids, peptides, and analogues	Amino acids and derivatives - Alpha amino acids and derivatives - Alpha amino acids	L-alpha-amino acids	SulfonylsOrganosulfonic acidsAlkanesulfonic acidsAmino acidsMonocarboxylic acids and derivativesCarboxylic acidsOrganopnictogen compoundsOrganic oxidesMonoalkylaminesHydrocarbon derivativesCarbonyl compounds	Aliphatic acyclic compounds	XVOYSCVBGLVSOL-REOHCLBHSA-N	1	1	1	3	L1+			20190125_AK_SK_ENIGMA_PseudoXfd_20190118_QE139_Ag68377-924_USHG01245_NEG_MSMS_37_Sterile-on-spent-N1B4WT_1_IR02_161.h5	14.3116	5	71.014,80.965,86.025,150.971,167.998	0.937516	[M-H]-	167.997	167.997	0.0002533	1.50776	14.21	14.48	14.2495	14.3113	0.0617857	6262788	20190125_AK_SK_ENIGMA_PseudoXfd_20190118_QE139_Ag68377-924_USHG01245_NEG_MSMS_49_Sterile-on-spent-N1B4WT_3_IR02_050.h5	0071_cysteic_acid_negative_M-H167p9972_14p25	14426.5	13064.7	17549.6	1.03975e+06	1.66637e+06	303526	383120	501460	812042
72	pyridoxine	pyridoxine		C8H11NO3	negative	169.074	Organic compounds	Organoheterocyclic compounds	Pyridines and derivatives	Pyridoxines	Not available	Pyridoxines	MethylpyridinesHydroxypyridinesHeteroaromatic compoundsAzacyclic compoundsPrimary alcoholsOrganopnictogen compoundsOrganonitrogen compoundsHydrocarbon derivativesAromatic alcohols	Aromatic heteromonocyclic compounds	LXNHXLLTXMVWPM-UHFFFAOYSA-N	1	1	1	3	L1+			20190125_AK_SK_ENIGMA_PseudoXfd_20190118_QE139_Ag68377-924_USHG01245_NEG_MSMS_42_RCH2-pset3384-on-spent-N1B4WT_1_IR02_197.h5	1.94067	11	108.046,110.062,120.046,121.054,122.062,135.033,138.057,150.057,153.044,166.051,168.067	0.905291	[M-H]-	168.067	168.067	0.0003975	2.36513	1.87462	2.2	1.96446	1.96695	0.00249576	17908232	20190125_AK_SK_ENIGMA_PseudoXfd_20190118_QE139_Ag68377-924_USHG01245_NEG_MSMS_19_Sterile-on-spent-RCH2pset1199_1_IR02_119.h5	0072_pyridoxine_negative_M-H168p0666_1p96	19718	18810.3	11258.4	2.2552e+06	2.2216e+06	9590599	8889284	11842494	9383196
73	undersolvable isomers (glycerol 2- and/or 3-phosphoric acid)	glycerol 2-phosphoric acid		C3H9O6P	negative	172.014	Organic compounds	Lipids and lipid-like molecules	Glycerophospholipids	Glycerophosphates	Not available	Glycerophosphates	Monoalkyl phosphatesPrimary alcoholsOrganic oxidesHydrocarbon derivatives	Aliphatic acyclic compounds	DHCLVCXQIBBOPH-UHFFFAOYSA-N	1	1	1	3	L1+	unresolvable isomers: glycerol-2-phosphoric acid and glycerol-3-phosphoric acid		20190125_AK_SK_ENIGMA_PseudoXfd_20190118_QE139_Ag68377-924_USHG01245_NEG_MSMS_59_RCH2-pset3384-on-fresh-MCYM_2_IR02_125.h5	14.9755	5	78.959,96.970,127.077,152.997,171.007	0.907252	[M-H]-	171.006	171.007	0.0003609	2.11045	14.8765	15.1848	14.8612	14.9894	0.128194	27868228	20190125_AK_SK_ENIGMA_PseudoXfd_20190118_QE139_Ag68377-924_USHG01245_NEG_MSMS_1_RCH2WT-on-fresh-MCYM_1_IR02_185.h5	0073_glycerol_2-phosphoric_acid_negative_M-H171p0064_14p86	16377.5	20395.2	32702.1	369391	506835	565662	641796	702911	527123
74	undersolvable isomers (glycerol 2- and/or 3-phosphoric acid)	sn-glycerol 3-phosphoric acid	n, isomer with same mzrt and peak height	C3H9O6P	negative	172.014	Organic compounds	Lipids and lipid-like molecules	Glycerophospholipids	Glycerophosphates	Not available	Glycerophosphates	Monoalkyl phosphatesSecondary alcohols1,2-diolsPrimary alcoholsOrganic oxidesHydrocarbon derivatives	Aliphatic acyclic compounds	AWUCVROLDVIAJX-GSVOUGTGSA-N	1	1	1	3	L1+	unresolvable isomers: glycerol-2-phosphoric acid and glycerol-3-phosphoric acid		20190125_AK_SK_ENIGMA_PseudoXfd_20190118_QE139_Ag68377-924_USHG01245_NEG_MSMS_58_RCH2-pset3178-on-fresh-MCYM_2_IR02_203.h5	14.9776	5	78.959,96.970,127.077,152.996,171.007	0.949813	[M-H]-	171.006	171.007	0.0003609	2.11045	14.8759	15.1773	15.2913	14.9894	0.301889	27868228	20190125_AK_SK_ENIGMA_PseudoXfd_20190118_QE139_Ag68377-924_USHG01245_NEG_MSMS_1_RCH2WT-on-fresh-MCYM_1_IR02_185.h5	0074_sn-glycerol_3-phosphoric_acid_negative_M-H171p0064_15p29	16377.5	20395.2	32702.1	369391	506835	565662	641796	702911	527123
75	3-dehydroshikimic acid	3-dehydroshikimic acid		C7H8O5	negative	172.037	Organic compounds	Organic oxygen compounds	Organooxygen compounds	Carbonyl compounds	Ketones - Cyclic ketones	Cyclohexenones	Secondary alcohols1,2-diolsMonocarboxylic acids and derivativesCarboxylic acidsOrganic oxidesHydrocarbon derivatives	Aliphatic homomonocyclic compounds	SLWWJZMPHJJOPH-PHDIDXHHSA-N	1	1	1	3	L1+			20190125_AK_SK_ENIGMA_PseudoXfd_20190118_QE139_Ag68377-924_USHG01245_NEG_MSMS_38_RCH2WT-on-spent-N1B4WT_1_IR02_167.h5	11.1453	14	65.039,67.018,69.034,71.013,81.034,83.050,95.014,99.046,108.022,109.030,111.009,127.040,143.035,171.030	0.860746	[M-H]-	171.03	171.03	0.0002063	1.20622	11	11.3	11.1669	11.1899	0.0230683	2806512	20190125_AK_SK_ENIGMA_PseudoXfd_20190118_QE139_Ag68377-924_USHG01245_NEG_MSMS_38_RCH2WT-on-spent-N1B4WT_1_IR02_167.h5	0075_3-dehydroshikimic_acid_negative_M-H171p0299_11p17	40891	43659.4	42194.8	234839	319944	104912	112875	143500	153000
76	4-quinolinecarboxylic acid	4-quinolinecarboxylic acid		C10H7NO2	negative	173.048	Organic compounds	Organoheterocyclic compounds	Quinolines and derivatives	Quinoline carboxylic acids	Not available	Quinoline carboxylic acids	Pyridinecarboxylic acidsBenzenoidsHeteroaromatic compoundsMonocarboxylic acids and derivativesCarboxylic acidsAzacyclic compoundsOrganopnictogen compoundsOrganooxygen compoundsOrganonitrogen compoundsOrganic oxidesHydrocarbon derivatives	Aromatic heteropolycyclic compounds	VQMSRUREDGBWKT-UHFFFAOYSA-N	1	1	1	3	L1+			20190125_AK_SK_ENIGMA_PseudoXfd_20190118_QE139_Ag68377-924_USHG01245_NEG_MSMS_4_RCH2-pset3178-on-fresh-MCYM_1_IR02_068.h5	5.25619	4	128.051,144.046,146.062,172.041	0.344592	[M-H]-	172.04	172.041	0.0003078	1.78911	5.12469	5.4	5.25232	5.23419	0.0181273	4350701	20190125_AK_SK_ENIGMA_PseudoXfd_20190118_QE139_Ag68377-924_USHG01245_NEG_MSMS_38_RCH2WT-on-spent-N1B4WT_1_IR02_167.h5	0076_4-quinolinecarboxylic_acid_negative_M-H172p0404_5p25		7615.42	8748.82	177676	147805	366633	417104	394918	376803
77	N-acetyl-leucine	N-acetyl-leucine		C8H15NO3	negative	173.105	Organic compounds	Organic acids and derivatives	Carboxylic acids and derivatives	Amino acids, peptides, and analogues	Amino acids and derivatives - Alpha amino acids and derivatives	Leucine and derivatives	N-acyl-alpha amino acidsMethyl-branched fatty acidsPropargyl-type 1,3-dipolar organic compoundsMonocarboxylic acids and derivativesCarboxylic acidsCarboximidic acidsOrganopnictogen compoundsOrganonitrogen compoundsOrganic oxidesHydrocarbon derivativesCarbonyl compounds	Aliphatic acyclic compounds	WXNXCEHXYPACJF-ZETCQYMHSA-N	1	1	1	3	L1+			20190125_AK_SK_ENIGMA_PseudoXfd_20190118_QE139_Ag68377-924_USHG01245_NEG_MSMS_32_Sterile-on-spent-RCH2pset3384_2_IR02_086.h5	3.255	4	58.029,128.109,130.088,172.098	0.95975	[M-H]-	172.098	172.098	0.0005328	3.09591	3	3.51162	3.0813	3.19561	0.114317	48861008	20190125_AK_SK_ENIGMA_PseudoXfd_20190118_QE139_Ag68377-924_USHG01245_NEG_MSMS_5_RCH2-pset3384-on-fresh-MCYM_1_IR02_089.h5	0077_N-acetyl-leucine_negative_M-H172p0979_3p08	23324	35963.1	20577.7	19902686	17059478	18184514	18180868	21368890	18987102
78	n-alpha-acetyl-asparagine	n-alpha-acetyl-asparagine		C6H10N2O4	negative	174.064	Organic compounds	Organic acids and derivatives	Carboxylic acids and derivatives	Amino acids, peptides, and analogues	Amino acids and derivatives - Alpha amino acids and derivatives	Asparagine and derivatives	N-acyl-L-alpha-amino acidsFatty amidesFatty acids and conjugatesAcetamidesSecondary carboxylic acid amidesPrimary carboxylic acid amidesMonocarboxylic acids and derivativesCarboxylic acidsOrganopnictogen compoundsOrganonitrogen compoundsOrganic oxidesHydrocarbon derivativesCarbonyl compounds	Aliphatic acyclic compounds	HXFOXFJUNFFYMO-BYPYZUCNSA-N	1	1	1	3	L1+			20190125_AK_SK_ENIGMA_PseudoXfd_20190118_QE139_Ag68377-924_USHG01245_NEG_MSMS_50_RCH2WT-on-spent-N1B4WT_3_IR02_053.h5	12.883	14	58.029,70.030,84.045,87.057,96.009,111.057,112.041,113.036,114.020,129.067,131.047,154.948,155.047,173.057	0.865362	[M-H]-	173.057	173.057	0.0002831	1.63588	12.8	13.0236	12.948	12.8791	0.068872	14382806	20190125_AK_SK_ENIGMA_PseudoXfd_20190118_QE139_Ag68377-924_USHG01245_NEG_MSMS_47_RCH2-pset3178-on-spent-N1B4WT_2_IR02_032.h5	0078_n-alpha-acetyl-asparagine_negative_M-H173p0568_12p95	22967.4	31608	23063	5122341	9548600	5115258	4.71839e+06	7.12191e+06	8798558
79	arginine	arginine		C6H14N4O2	negative	174.112	Organic compounds	Organic acids and derivatives	Carboxylic acids and derivatives	Amino acids, peptides, and analogues	Amino acids and derivatives - Alpha amino acids and derivatives - Alpha amino acids	L-alpha-amino acids	Fatty acids and conjugatesGuanidinesAmino acidsPropargyl-type 1,3-dipolar organic compoundsMonocarboxylic acids and derivativesCarboxylic acidsCarboximidamidesOrganopnictogen compoundsOrganic oxidesMonoalkylaminesHydrocarbon derivativesCarbonyl compounds	Aliphatic acyclic compounds	ODKSFYDXXFIFQN-BYPYZUCNSA-N	1	1	1	3	L1+			20190125_AK_SK_ENIGMA_PseudoXfd_20190118_QE139_Ag68377-924_USHG01245_NEG_MSMS_2_RCH2-pset0508-on-fresh-MCYM_1_IR02_029.h5	16.7547	5	58.041,114.056,131.083,156.078,173.105	0.900926	[M-H]-	173.104	173.105	0.0002463	1.42284	16.7013	16.9567	16.6318	16.7802	0.148414	362750144	20190125_AK_SK_ENIGMA_PseudoXfd_20190118_QE139_Ag68377-924_USHG01245_NEG_MSMS_5_RCH2-pset3384-on-fresh-MCYM_1_IR02_089.h5	0079_arginine_negative_M-H173p1044_16p63	79058.9	84873.5	172398	1.56214e+06	153267	176535	207681	155152	114053
80	N-acetyl-aspartic acid	N-acetyl-aspartic acid		C6H9NO5	negative	175.048	Organic compounds	Organic acids and derivatives	Carboxylic acids and derivatives	Amino acids, peptides, and analogues	Amino acids and derivatives - Alpha amino acids and derivatives	Aspartic acid and derivatives	N-acyl-L-alpha-amino acidsFatty acids and conjugatesDicarboxylic acids and derivativesAcetamidesSecondary carboxylic acid amidesCarboxylic acidsOrganopnictogen compoundsOrganonitrogen compoundsOrganic oxidesHydrocarbon derivativesCarbonyl compounds	Aliphatic acyclic compounds	OTCCIMWXFLJLIA-BYPYZUCNSA-N	1	1	1	3	L1+			20190125_AK_SK_ENIGMA_PseudoXfd_20190118_QE139_Ag68377-924_USHG01245_NEG_MSMS_47_RCH2-pset3178-on-spent-N1B4WT_2_IR02_032.h5	14.7179	13	58.029,59.013,70.030,71.014,88.040,96.993,112.041,114.020,115.004,130.051,132.031,156.031,174.041	0.918851	[M-H]-	174.041	174.041	0.0003359	1.93001	14.518	14.9	14.5329	14.6663	0.133384	165626768	20190125_AK_SK_ENIGMA_PseudoXfd_20190118_QE139_Ag68377-924_USHG01245_NEG_MSMS_60_N1B4WT-on-fresh-MCYM_2_017.h5	0080_N-acetyl-aspartic_acid_negative_M-H174p0408_14p53	99330.4	77536.5	91784.4	128487712	165626768	51190976	46937624	62179132	52871900
81	indole-3-acetic acid	indole-3-acetic acid		C10H9NO2	negative	175.063	Organic compounds	Organoheterocyclic compounds	Indoles and derivatives	Indolyl carboxylic acids and derivatives	Not available	Indole-3-acetic acid derivatives	3-alkylindolesSubstituted pyrrolesBenzenoidsHeteroaromatic compoundsMonocarboxylic acids and derivativesCarboxylic acidsAzacyclic compoundsOrganopnictogen compoundsOrganonitrogen compoundsOrganic oxidesHydrocarbon derivativesCarbonyl compounds	Aromatic heteropolycyclic compounds	SEOVTRFCIGRIMH-UHFFFAOYSA-N	1	1	1	3	L1+			20190125_AK_SK_ENIGMA_PseudoXfd_20190118_QE139_Ag68377-924_USHG01245_NEG_MSMS_50_RCH2WT-on-spent-N1B4WT_3_IR02_053.h5	1.52048	4	128.051,130.067,172.041,174.056	0.879143	[M-H]-	174.056	174.056	0.0002427	1.39438	1.45133	1.64614	1.28553	1.52232	0.236792	13153378	20190125_AK_SK_ENIGMA_PseudoXfd_20190118_QE139_Ag68377-924_USHG01245_NEG_MSMS_38_RCH2WT-on-spent-N1B4WT_1_IR02_167.h5	0081_indole-3-acetic_acid_negative_M-H174p0560_1p29		9055.26	8479.27	3.14504e+06	3.37352e+06	3523640	3.9594e+06	5.31856e+06	4.10925e+06
82	citrulline	citrulline		C6H13N3O3	negative	175.096	Organic compounds	Organic acids and derivatives	Carboxylic acids and derivatives	Amino acids, peptides, and analogues	Amino acids and derivatives - Alpha amino acids and derivatives - Alpha amino acids	L-alpha-amino acids	Fatty acids and conjugatesIsoureasAmino acidsMonocarboxylic acids and derivativesCarboxylic acidsCarboximidamidesOrganopnictogen compoundsOrganic oxidesMonoalkylaminesIminesHydrocarbon derivativesCarbonyl compounds	Aliphatic acyclic compounds	RHGKLRLOHDJJDR-BYPYZUCNSA-N	1	1	1	3	L1+			20190125_AK_SK_ENIGMA_PseudoXfd_20190118_QE139_Ag68377-924_USHG01245_NEG_MSMS_18_N1B4WT-on-spent-RCH2pset0508_3_023.h5	14.7986	12	58.029,59.013,71.013,88.040,114.020,115.004,130.051,131.083,155.948,156.031,174.041,174.090	0.826957	[M-H]-	174.088	174.089	0.0002375	1.36425	14.7321	14.9715	14.8009	14.8111	0.0102543	37307356	20190125_AK_SK_ENIGMA_PseudoXfd_20190118_QE139_Ag68377-924_USHG01245_NEG_MSMS_23_N1B4WT-on-spent-RCH2pset1199_2_IR02_164.h5	0082_citrulline_negative_M-H174p0884_14p80	73047.3	121667	67111.1	2109787	1.30632e+06	6.65979e+06	10067725	10645524	10444323
83	formyl-methionyl peptide	formyl-methionyl peptide		C6H11NO3S	negative	177.046	Organic compounds	Organic acids and derivatives	Carboxylic acids and derivatives	Amino acids, peptides, and analogues	Amino acids and derivatives - Alpha amino acids and derivatives	Methionine and derivatives	N-formyl-alpha amino acidsThia fatty acidsSecondary carboxylic acid amidesSulfenyl compoundsMonocarboxylic acids and derivativesDialkylthioethersCarboxylic acidsOrganopnictogen compoundsOrganonitrogen compoundsOrganic oxidesHydrocarbon derivativesCarbonyl compounds	Aliphatic acyclic compounds	PYUSHNKNPOHWEZ-RXMQYKEDSA-N	1	1	1	3	L1+			20190125_AK_SK_ENIGMA_PseudoXfd_20190118_QE139_Ag68377-924_USHG01245_NEG_MSMS_3_RCH2-pset1199-on-fresh-MCYM_1_IR02_035.h5	4.6822	7	60.975,70.029,84.045,98.025,128.036,132.049,176.039	0.930062	[M-H]-	176.039	176.039	0.0002379	1.35141	4.25284	5	4.6573	4.57329	0.0840023	13998801	20190125_AK_SK_ENIGMA_PseudoXfd_20190118_QE139_Ag68377-924_USHG01245_NEG_MSMS_3_RCH2-pset1199-on-fresh-MCYM_1_IR02_035.h5	0083_formyl-methionyl_peptide_negative_M-H176p0387_4p66	5521.2	7364.4	7200.9	3.29168e+06	3064297	3.90817e+06	3.97202e+06	5093146	4353367
84	gulonic acid gama-lactone	gulonic acid gama-lactone		C6H10O6	negative	178.048	Organic compounds	Organoheterocyclic compounds	Lactones	Gamma butyrolactones	Not available	Gamma butyrolactones	TetrahydrofuransSecondary alcoholsCarboxylic acid estersOxacyclic compoundsMonocarboxylic acids and derivativesPrimary alcoholsOrganic oxidesHydrocarbon derivativesCarbonyl compounds	Aliphatic heteromonocyclic compounds	SXZYCXMUPBBULW-SKNVOMKLSA-N	0	1	1	2	L1					0			[M-H]-	177.04	177.041	0.0003196	1.80524	2.9	3.25	3.07354	3.06804	0.00549956	2.28449e+06	20190125_AK_SK_ENIGMA_PseudoXfd_20190118_QE139_Ag68377-924_USHG01245_NEG_MSMS_50_RCH2WT-on-spent-N1B4WT_3_IR02_053.h5	0084_gulonic_acid_gama-lactone_negative_M-H177p0404_3p07	5376.5	7461.94	10516.9	40357.7	49637.3	48858.7	31633	37236.8	41065.8
85	hippuric acid	hippuric acid		C9H9NO3	negative	179.058	Organic compounds	Benzenoids	Benzene and substituted derivatives	Benzoic acids and derivatives	Benzamides - Hippuric acids and derivatives	Hippuric acids	N-acyl-alpha amino acidsBenzoyl derivativesSecondary carboxylic acid amidesMonocarboxylic acids and derivativesCarboxylic acidsOrganopnictogen compoundsOrganonitrogen compoundsOrganic oxidesHydrocarbon derivativesCarbonyl compounds	Aromatic homomonocyclic compounds	QIAFMBKCNZACKA-UHFFFAOYSA-N	1	1	1	3	L1+			20190125_AK_SK_ENIGMA_PseudoXfd_20190118_QE139_Ag68377-924_USHG01245_NEG_MSMS_26_Sterile-on-spent-RCH2pset3178_2_IR02_095.h5	4.58419	3	132.046,134.062,178.051	0.938728	[M-H]-	178.051	178.051	0.0003587	2.01459	4.37592	5	4.56149	4.61435	0.052862	12342571	20190125_AK_SK_ENIGMA_PseudoXfd_20190118_QE139_Ag68377-924_USHG01245_NEG_MSMS_5_RCH2-pset3384-on-fresh-MCYM_1_IR02_089.h5	0085_hippuric_acid_negative_M-H178p0509_4p56	17649.2	18762.5	17046	993574	686462	1.02878e+06	1.06831e+06	1389481	1.50575e+06
86	mannose	mannose		C6H12O6	negative	180.063	Organic compounds	Organic oxygen compounds	Organooxygen compounds	Carbohydrates and carbohydrate conjugates	Monosaccharides	Hexoses	OxanesSecondary alcoholsHemiacetalsPolyolsOxacyclic compoundsPrimary alcoholsHydrocarbon derivatives	Aliphatic heteromonocyclic compounds	WQZGKKKJIJFFOK-QTVWNMPRSA-N	0.5	1	1	2.5	L1+			20190125_AK_SK_ENIGMA_PseudoXfd_20190118_QE139_Ag68377-924_USHG01245_NEG_MSMS_50_RCH2WT-on-spent-N1B4WT_3_IR02_053.h5	7.66278	9	59.013,71.014,72.993,89.024,113.025,158.939,178.816,178.845,179.057	0.422239	[M-H]-	179.056	179.057	0.0004945	2.7617	7.4	8.2	7.93728	7.67333	0.26395	2.73323e+06	20190125_AK_SK_ENIGMA_PseudoXfd_20190118_QE139_Ag68377-924_USHG01245_NEG_MSMS_38_RCH2WT-on-spent-N1B4WT_1_IR02_167.h5	0086_mannose_negative_M-H179p0561_7p94	10840.2	22454.1	22157.1	188608	185934	305061	296622	339860	417161
87	tyrosine	tyrosine		C9H11NO3	negative	181.074	Organic compounds	Organic acids and derivatives	Carboxylic acids and derivatives	Amino acids, peptides, and analogues	Amino acids and derivatives - Alpha amino acids and derivatives	Tyrosine and derivatives	Phenylalanine and derivativesPhenylpropanoic acidsL-alpha-amino acidsAmphetamines and derivativesAralkylamines1-hydroxy-2-unsubstituted benzenoidsAmino acidsMonocarboxylic acids and derivativesCarboxylic acidsOrganopnictogen compoundsOrganic oxidesMonoalkylaminesHydrocarbon derivativesCarbonyl compounds	Aromatic homomonocyclic compounds	OUYCCCASQSFEME-QMMMGPOBSA-N	1	1	1	3	L1+			20190125_AK_SK_ENIGMA_PseudoXfd_20190118_QE139_Ag68377-924_USHG01245_NEG_MSMS_29_N1B4WT-on-spent-RCH2pset3178_2_IR02_152.h5	11.5842	8	72.009,74.025,93.035,106.043,119.051,134.062,163.041,180.067	0.909941	[M-H]-	180.067	180.067	0.0001482	0.823029	11.3	11.6084	11.5864	11.4324	0.154049	870013312	20190125_AK_SK_ENIGMA_PseudoXfd_20190118_QE139_Ag68377-924_USHG01245_NEG_MSMS_43_Sterile-on-spent-N1B4WT_2_IR02_131.h5	0087_tyrosine_negative_M-H180p0666_11p59	78641.8	426844	162507	548939840	615329664	480654112	495005696	459917632	359524224
88	3-(4-hydroxyphenyl)lactic acid	3-(4-hydroxyphenyl)lactic acid		C9H10O4	negative	182.058	Organic compounds	Phenylpropanoids and polyketides	Phenylpropanoic acids	Not available	Not available	Phenylpropanoic acids	1-hydroxy-2-unsubstituted benzenoidsBenzene and substituted derivativesAlpha hydroxy acids and derivativesSecondary alcoholsMonocarboxylic acids and derivativesCarboxylic acidsOrganic oxidesHydrocarbon derivativesCarbonyl compounds	Aromatic homomonocyclic compounds	JVGVDSSUAVXRDY-UHFFFAOYSA-N	1	1	1	3	L1+			20190125_AK_SK_ENIGMA_PseudoXfd_20190118_QE139_Ag68377-924_USHG01245_NEG_MSMS_37_Sterile-on-spent-N1B4WT_1_IR02_161.h5	5.60157	10	72.993,93.035,107.051,109.030,119.051,121.030,134.038,135.046,163.041,181.051	0.92747	[M-H]-	181.051	181.051	0.000541	2.98811	5.41017	6	5.67731	5.59661	0.0806994	52249032	20190125_AK_SK_ENIGMA_PseudoXfd_20190118_QE139_Ag68377-924_USHG01245_NEG_MSMS_36_N1B4WT-on-spent-RCH2pset3384_3_IR02_071.h5	0088_34-hydroxyphenyl_lactic_acid_negative_M-H181p0506_5p68	18855.6	34218.7	18651.1	44288412	46960068	27952928	29147452	31273940	23725188
89	4-pyridoxic acid	4-pyridoxic acid		C8H9NO4	negative	183.053	Organic compounds	Organoheterocyclic compounds	Pyridines and derivatives	Pyridinecarboxylic acids and derivatives	Not available	Pyridinecarboxylic acids	MethylpyridinesHydroxypyridinesVinylogous acidsHeteroaromatic compoundsMonocarboxylic acids and derivativesCarboxylic acidsAzacyclic compoundsPrimary alcoholsOrganopnictogen compoundsOrganonitrogen compoundsOrganic oxidesHydrocarbon derivativesAromatic alcohols	Aromatic heteromonocyclic compounds	HXACOUQIXZGNBF-UHFFFAOYSA-N	1	1	1	3	L1+			20190125_AK_SK_ENIGMA_PseudoXfd_20190118_QE139_Ag68377-924_USHG01245_NEG_MSMS_18_N1B4WT-on-spent-RCH2pset0508_3_023.h5	2.5777	4	108.046,120.046,138.056,182.046	0.946786	[M-H]-	182.046	182.046	0.0003262	1.79186	2.46982	2.69796	2.66886	2.58812	0.0807358	8112515	20190125_AK_SK_ENIGMA_PseudoXfd_20190118_QE139_Ag68377-924_USHG01245_NEG_MSMS_5_RCH2-pset3384-on-fresh-MCYM_1_IR02_089.h5	0089_4-pyridoxic_acid_negative_M-H182p0459_2p67	7595.22	9816.37	9901.71	4.25313e+06	4.53998e+06	3392527	3.49261e+06	4749001	4211548
90	N-alpha-acetyl-lysine	N-alpha-acetyl-lysine		C8H16N2O3	negative	188.116	Organic compounds	Organic acids and derivatives	Carboxylic acids and derivatives	Amino acids, peptides, and analogues	Amino acids and derivatives - Alpha amino acids and derivatives - N-acyl-alpha amino acids and derivatives	N-acyl-alpha amino acids	Medium-chain fatty acidsAmino fatty acidsAmino acidsPropargyl-type 1,3-dipolar organic compoundsMonocarboxylic acids and derivativesCarboxylic acidsCarboximidic acidsOrganopnictogen compoundsOrganic oxidesMonoalkylaminesHydrocarbon derivativesCarbonyl compounds	Aliphatic acyclic compounds	VEYYWZRYIYDQJM-ZETCQYMHSA-N	1	1	1	3	L1+			20190125_AK_SK_ENIGMA_PseudoXfd_20190118_QE139_Ag68377-924_USHG01245_NEG_MSMS_41_RCH2-pset3178-on-spent-N1B4WT_1_IR02_083.h5	14.9237	5	58.029,126.093,143.119,145.099,187.109	0.968125	[M-H]-	187.109	187.109	0.0003685	1.96944	14.7537	15	14.8357	14.8423	0.00653708	280267424	20190125_AK_SK_ENIGMA_PseudoXfd_20190118_QE139_Ag68377-924_USHG01245_NEG_MSMS_60_N1B4WT-on-fresh-MCYM_2_017.h5	0090_N-alpha-acetyl-lysine_negative_M-H187p1088_14p84	144849	374955	428902	236430592	280267424	102493696	76626880	87694904	88536128
91	4-hydroxy-2-quinolinecarboxylic acid	4-hydroxy-2-quinolinecarboxylic acid		C10H7NO3	negative	189.043	Organic compounds	Organoheterocyclic compounds	Quinolines and derivatives	Quinoline carboxylic acids	Not available	Quinoline carboxylic acids	HydroquinolonesHydroquinolinesPyridinecarboxylic acidsBenzenoidsVinylogous amidesHeteroaromatic compoundsMonocarboxylic acids and derivativesCarboxylic acidsAzacyclic compoundsOrganopnictogen compoundsOrganooxygen compoundsOrganonitrogen compoundsOrganic oxidesHydrocarbon derivatives	Aromatic heteropolycyclic compounds	HCZHHEIFKROPDY-UHFFFAOYSA-N	1	1	1	3	L1+			20190125_AK_SK_ENIGMA_PseudoXfd_20190118_QE139_Ag68377-924_USHG01245_NEG_MSMS_1_RCH2WT-on-fresh-MCYM_1_IR02_185.h5	7.67497	3	144.046,159.033,188.036	0.91805	[M-H]-	188.035	188.036	0.0003828	2.03579	7.47846	7.85022	7.87376	7.63409	0.239675	31370672	20190125_AK_SK_ENIGMA_PseudoXfd_20190118_QE139_Ag68377-924_USHG01245_NEG_MSMS_50_RCH2WT-on-spent-N1B4WT_3_IR02_053.h5	0091_4-hydroxy-2-quinolinecarboxylic_acid_negative_M-H188p0353_7p87	14735.5	19951.3	13018.4	3477123	4543864	4.02981e+06	4505114	8867909	9560605
92	N-acetyl-glutamic acid	N-acetyl-glutamic acid		C7H11NO5	negative	189.064	Organic compounds	Organic acids and derivatives	Carboxylic acids and derivatives	Amino acids, peptides, and analogues	Amino acids and derivatives - Alpha amino acids and derivatives	Glutamic acid and derivatives	N-acyl-alpha amino acidsFatty acids and conjugatesDicarboxylic acids and derivativesPropargyl-type 1,3-dipolar organic compoundsCarboxylic acidsCarboximidic acidsOrganopnictogen compoundsOrganonitrogen compoundsOrganic oxidesHydrocarbon derivativesCarbonyl compounds	Aliphatic acyclic compounds	RFMMMVDNIPUKGG-YFKPBYRVSA-N	1	1	1	3	L1+			20190125_AK_SK_ENIGMA_PseudoXfd_20190118_QE139_Ag68377-924_USHG01245_NEG_MSMS_60_N1B4WT-on-fresh-MCYM_2_017.h5	15.0825	11	58.029,59.013,100.041,100.077,102.056,126.056,128.036,144.067,146.046,170.046,188.057	0.912911	[M-H]-	188.056	188.057	0.000493	2.62155	14.878	15.2	14.8632	14.9849	0.12169	182297648	20190125_AK_SK_ENIGMA_PseudoXfd_20190118_QE139_Ag68377-924_USHG01245_NEG_MSMS_60_N1B4WT-on-fresh-MCYM_2_017.h5	0092_N-acetyl-glutamic_acid_negative_M-H188p0564_14p86	100147	106535	114531	131722064	182297648	54654644	56325576	66040700	86988176
93	N-acetyl-methionine	N-acetyl-methionine		C7H13NO3S	negative	191.062	Organic compounds	Organic acids and derivatives	Carboxylic acids and derivatives	Amino acids, peptides, and analogues	Amino acids and derivatives - Alpha amino acids and derivatives	Methionine and derivatives	N-acyl-alpha amino acidsThia fatty acidsAcetamidesSecondary carboxylic acid amidesSulfenyl compoundsMonocarboxylic acids and derivativesDialkylthioethersCarboxylic acidsOrganopnictogen compoundsOrganonitrogen compoundsOrganic oxidesHydrocarbon derivativesCarbonyl compounds	Aliphatic acyclic compounds	XUYPXLNMDZIRQH-UHFFFAOYSA-N	1	1	1	3	L1+			20190125_AK_SK_ENIGMA_PseudoXfd_20190118_QE139_Ag68377-924_USHG01245_NEG_MSMS_12_N1B4WT-on-spent-RCH2WT_3_IR02_188.h5	4.21701	7	84.046,98.061,100.041,112.041,142.051,148.044,190.055	0.928304	[M-H]-	190.054	190.055	0.0003318	1.74582	4	4.53736	4.24497	4.24029	0.00468407	21576106	20190125_AK_SK_ENIGMA_PseudoXfd_20190118_QE139_Ag68377-924_USHG01245_NEG_MSMS_59_RCH2-pset3384-on-fresh-MCYM_2_IR02_125.h5	0093_N-acetyl-methionine_negative_M-H190p0543_4p24	5751.83	11377	9358.37	7910160	9816112	8707761	7851102	10373219	9754235
94	quinic acid	quinic acid		C7H12O6	negative	192.063	Organic compounds	Organic oxygen compounds	Organooxygen compounds	Alcohols and polyols	Cyclic alcohols and derivatives - Cyclitols and derivatives	Quinic acids and derivatives	CyclohexanolsAlpha hydroxy acids and derivativesTertiary alcoholsPolyolsMonocarboxylic acids and derivativesCarboxylic acidsOrganic oxidesHydrocarbon derivativesCarbonyl compounds	Aliphatic homomonocyclic compounds	AAWZDTNXLSGCEK-LNVDRNJUSA-N	1	1	1	3	L1+			20190125_AK_SK_ENIGMA_PseudoXfd_20190118_QE139_Ag68377-924_USHG01245_NEG_MSMS_42_RCH2-pset3384-on-spent-N1B4WT_1_IR02_197.h5	12.8342	6	85.030,87.009,93.035,111.046,127.040,191.057	0.874402	[M-H]-	191.056	191.057	0.0004201	2.19883	12.75	13	12.8843	12.8525	0.0318437	3.50572e+06	20190125_AK_SK_ENIGMA_PseudoXfd_20190118_QE139_Ag68377-924_USHG01245_NEG_MSMS_60_N1B4WT-on-fresh-MCYM_2_017.h5	0094_quinic_acid_negative_M-H191p0561_12p88	38111	32225.1	54165.9	1.93337e+06	3.50572e+06	2.17377e+06	2.20911e+06	2.64019e+06	3206516
95	gluconic acid	gluconic acid		C6H12O7	negative	196.058	Organic compounds	Organic oxygen compounds	Organooxygen compounds	Carbohydrates and carbohydrate conjugates	Not available	Sugar acids and derivatives	Medium-chain hydroxy acids and derivativesMedium-chain fatty acidsHydroxy fatty acidsBeta hydroxy acids and derivativesMonosaccharidesAlpha hydroxy acids and derivativesSecondary alcoholsPolyolsMonocarboxylic acids and derivativesCarboxylic acidsPrimary alcoholsOrganic oxidesHydrocarbon derivativesCarbonyl compounds	Aliphatic acyclic compounds	RGHNJXZEOKUKBD-SQOUGZDYSA-N	1	1	1	3	L1+			20190125_AK_SK_ENIGMA_PseudoXfd_20190118_QE139_Ag68377-924_USHG01245_NEG_MSMS_33_Sterile-on-spent-RCH2pset3384_3_IR02_128.h5	14.1899	15	57.034,59.013,68.998,71.013,72.993,75.009,85.029,87.009,89.025,99.009,101.025,129.020,159.030,177.041,195.051	0.876616	[M-H]-	195.051	195.051	0.0003001	1.53857	14.0212	14.2562	14.1013	14.0687	0.032573	47621544	20190125_AK_SK_ENIGMA_PseudoXfd_20190118_QE139_Ag68377-924_USHG01245_NEG_MSMS_31_Sterile-on-spent-RCH2pset3384_1_026.h5	0095_gluconic_acid_negative_M-H195p0510_14p10	29355.5	36093.3	49602.9	2482617	1.73409e+06	2.46108e+06	2510304	1832095	1.50514e+06
96	syringic acid	syringic acid		C9H10O5	negative	198.053	Organic compounds	Benzenoids	Benzene and substituted derivatives	Benzoic acids and derivatives	Hydroxybenzoic acid derivatives	Gallic acid and derivatives	M-methoxybenzoic acids and derivativesMethoxyphenolsDimethoxybenzenesBenzoic acidsPhenoxy compoundsBenzoyl derivativesAnisolesAlkyl aryl ethersMonocarboxylic acids and derivativesCarboxylic acidsOrganic oxidesHydrocarbon derivatives	Aromatic homomonocyclic compounds	JMSVCTWVEWCHDZ-UHFFFAOYSA-N	0	1	1	2	L1		no msms collected			0			[M-H]-	197.046	197.046	0.0003884	1.97112	1.49263	1.73109	1.41892	1.58147	0.162553	1.54119e+06	20190125_AK_SK_ENIGMA_PseudoXfd_20190118_QE139_Ag68377-924_USHG01245_NEG_MSMS_5_RCH2-pset3384-on-fresh-MCYM_1_IR02_089.h5	0096_syringic_acid_negative_M-H197p0455_1p42	17932.7	9213.64	50624.8	1.08481e+06	1.19658e+06	221824	223636	405887	847923
97	indole-3-pyruvic acid	indole-3-pyruvic acid		C11H9NO3	negative	203.058	Organic compounds	Organoheterocyclic compounds	Indoles and derivatives	Indolyl carboxylic acids and derivatives	Not available	Indolyl carboxylic acids and derivatives	3-alkylindolesSubstituted pyrrolesBenzenoidsAlpha-keto acids and derivativesHeteroaromatic compoundsAlpha-hydroxy ketonesMonocarboxylic acids and derivativesCarboxylic acidsAzacyclic compoundsOrganopnictogen compoundsOrganonitrogen compoundsOrganic oxidesHydrocarbon derivatives	Aromatic heteropolycyclic compounds	RSTKLPZEZYGQPY-UHFFFAOYSA-N	0	1	1	2	L1		no reference spectra available	20190125_AK_SK_ENIGMA_PseudoXfd_20190118_QE139_Ag68377-924_USHG01245_NEG_MSMS_38_RCH2WT-on-spent-N1B4WT_1_IR02_167.h5	0.848499	0	NA	NA	[M-H]-	202.051	202.051	0.0004303	2.12966	0.817637	1	0.956257	0.851321	0.104936	33913120	20190125_AK_SK_ENIGMA_PseudoXfd_20190118_QE139_Ag68377-924_USHG01245_NEG_MSMS_38_RCH2WT-on-spent-N1B4WT_1_IR02_167.h5	0097_indole-3-pyruvic_acid_negative_M-H202p0509_0p96	17946.9	19996.5	13430.2	1.8586e+06	706437	4405005	3697835	1.6645e+06	950329
98	tryptophan	tryptophan		C11H12N2O2	negative	204.09	Organic compounds	Organoheterocyclic compounds	Indoles and derivatives	Indolyl carboxylic acids and derivatives	Not available	Indolyl carboxylic acids and derivatives	D-alpha-amino acids3-alkylindolesAralkylaminesSubstituted pyrrolesBenzenoidsHeteroaromatic compoundsAmino acidsMonocarboxylic acids and derivativesCarboxylic acidsAzacyclic compoundsOrganopnictogen compoundsOrganic oxidesMonoalkylaminesHydrocarbon derivativesCarbonyl compounds	Aromatic heteropolycyclic compounds	QIVBCDIJIAJPQS-SECBINFHSA-N	1	1	1	3	L1+			20190125_AK_SK_ENIGMA_PseudoXfd_20190118_QE139_Ag68377-924_USHG01245_NEG_MSMS_24_N1B4WT-on-spent-RCH2pset1199_3_IR02_062.h5	10.1267	7	72.009,74.025,116.051,142.067,159.093,186.057,203.083	0.930605	[M-H]-	203.083	203.083	0.0005494	2.7053	9.7	10.3	9.90107	9.80337	0.0976909	207978048	20190125_AK_SK_ENIGMA_PseudoXfd_20190118_QE139_Ag68377-924_USHG01245_NEG_MSMS_53_RCH2-pset3178-on-spent-N1B4WT_3_IR02_212.h5	0098_tryptophan_negative_M-H203p0826_9p90	59258	357908	129930	93498568	126373464	98388480	99195808	98706456	87573008
99	xanthurenic acid	xanthurenic acid		C10H7NO4	negative	205.038	Organic compounds	Organoheterocyclic compounds	Quinolines and derivatives	Quinoline carboxylic acids	Not available	Quinoline carboxylic acids	8-hydroxyquinolinesHydroxyquinolinesHydroquinolonesHydroquinolinesPyridinecarboxylic acids1-hydroxy-2-unsubstituted benzenoids1-hydroxy-4-unsubstituted benzenoidsVinylogous amidesHeteroaromatic compoundsAzacyclic compoundsCarboxylic acidsMonocarboxylic acids and derivativesOrganooxygen compoundsOrganopnictogen compoundsOrganic oxidesHydrocarbon derivativesOrganonitrogen compounds	Aromatic heteropolycyclic compounds	FBZONXHGGPHHIY-UHFFFAOYSA-N	1	1	1	3	L1+			20190125_AK_SK_ENIGMA_PseudoXfd_20190118_QE139_Ag68377-924_USHG01245_NEG_MSMS_6_N1B4WT-on-fresh-MCYM_1_IR02_122.h5	8.77676	4	116.051,160.041,175.028,204.031	0.874397	[M-H]-	204.03	204.031	0.0006533	3.20198	8.65	9	8.78783	8.78228	0.00555546	3.71706e+06	20190125_AK_SK_ENIGMA_PseudoXfd_20190118_QE139_Ag68377-924_USHG01245_NEG_MSMS_60_N1B4WT-on-fresh-MCYM_2_017.h5	0099_xanthurenic_acid_negative_M-H204p0302_8p79		7509.39		1924601	3.71706e+06	598385	533554	950303	639555
100	N-acetyl-phenylalanine	N-acetyl-phenylalanine		C11H13NO3	negative	207.09	Organic compounds	Organic acids and derivatives	Carboxylic acids and derivatives	Amino acids, peptides, and analogues	Amino acids and derivatives - Alpha amino acids and derivatives	Phenylalanine and derivatives	N-acyl-alpha amino acidsPhenylpropanoic acidsAmphetamines and derivativesPropargyl-type 1,3-dipolar organic compoundsMonocarboxylic acids and derivativesCarboxylic acidsCarboximidic acidsOrganopnictogen compoundsOrganonitrogen compoundsOrganic oxidesHydrocarbon derivativesCarbonyl compounds	Aromatic homomonocyclic compounds	CBQJSKKFNMDLON-JTQLQIEISA-N	1	1	1	3	L1+			20190125_AK_SK_ENIGMA_PseudoXfd_20190118_QE139_Ag68377-924_USHG01245_NEG_MSMS_35_N1B4WT-on-spent-RCH2pset3384_2_IR02_176.h5	3.84216	7	58.029,70.030,72.009,147.046,162.093,164.072,206.083	0.932943	[M-H]-	206.082	206.083	0.0005486	2.66204	3.41804	3.92051	3.66494	3.70317	0.0382329	26056704	20190125_AK_SK_ENIGMA_PseudoXfd_20190118_QE139_Ag68377-924_USHG01245_NEG_MSMS_19_Sterile-on-spent-RCH2pset1199_1_IR02_119.h5	0100_N-acetyl-phenylalanine_negative_M-H206p0822_3p66	13086.7	17033.3	12050.8	10222679	11340707	11480165	12198388	13794941	11812572
101	indoxyl sulfuric acid	indoxyl sulfuric acid		C8H7NO4S	negative	213.01	Organic compounds	Organic acids and derivatives	Organic sulfuric acids and derivatives	Arylsulfates	Not available	Arylsulfates	IndolesSulfuric acid monoestersSubstituted pyrrolesBenzenoidsHeteroaromatic compoundsAzacyclic compoundsOrganopnictogen compoundsOrganooxygen compoundsOrganonitrogen compoundsOrganic oxidesHydrocarbon derivatives	Aromatic heteropolycyclic compounds	BXFFHSIDQOFMLE-UHFFFAOYSA-N	1	1	1	3	L1+			20190125_AK_SK_ENIGMA_PseudoXfd_20190118_QE139_Ag68377-924_USHG01245_NEG_MSMS_53_RCH2-pset3178-on-spent-N1B4WT_3_IR02_212.h5	3.14532	4	79.957,80.965,132.046,212.003	0.917725	[M-H]-	212.002	212.003	0.0006624	3.12449	3.0892	3.4	3.10282	3.22648	0.123651	4091942	20190125_AK_SK_ENIGMA_PseudoXfd_20190118_QE139_Ag68377-924_USHG01245_NEG_MSMS_5_RCH2-pset3384-on-fresh-MCYM_1_IR02_089.h5	0101_indoxyl_sulfuric_acid_negative_M-H212p0023_3p10	10586.3	12073.5	9572.68	2.1586e+06	1.92875e+06	1.90167e+06	1.9618e+06	2.09001e+06	1.27276e+06
102	dethiobiotin	dethiobiotin		C10H18N2O3	negative	214.132	Organic compounds	Lipids and lipid-like molecules	Fatty Acyls	Fatty acids and conjugates	Not available	Medium-chain fatty acids	Heterocyclic fatty acidsAmino fatty acidsImidazolidinonesUreasMonocarboxylic acids and derivativesCarboxylic acidsAzacyclic compoundsOrganopnictogen compoundsOrganonitrogen compoundsOrganic oxidesHydrocarbon derivativesCarbonyl compounds	Aliphatic heteromonocyclic compounds	AUTOLBMXDDTRRT-JGVFFNPUSA-N	0	1	1	2	L1					0			[M-H]-	213.124	213.125	0.0003999	1.87637	1.81141	2.06865	1.78555	1.90709	0.12154	1.56929e+06	20190125_AK_SK_ENIGMA_PseudoXfd_20190118_QE139_Ag68377-924_USHG01245_NEG_MSMS_14_Sterile-on-spent-RCH2pset0508_2_IR02_149.h5	0102_dethiobiotin_negative_M-H213p1244_1p79	10122.5	11841.6	11108.5	34547.9	20436.3	535671	615717	780998	1.00281e+06
103	O-succinyl-homoserine	O-succinyl-homoserine		C8H13NO6	negative	219.074	Organic compounds	Organic acids and derivatives	Carboxylic acids and derivatives	Amino acids, peptides, and analogues	Amino acids and derivatives - Alpha amino acids and derivatives - Alpha amino acids	L-alpha-amino acids	Tricarboxylic acids and derivativesFatty acid estersCarboxylic acid estersAmino acidsCarboxylic acidsOrganopnictogen compoundsOrganic oxidesMonoalkylaminesHydrocarbon derivativesCarbonyl compounds	Aliphatic acyclic compounds	GNISQJGXJIDKDJ-YFKPBYRVSA-N	0.5	1	1	2.5	L1+		co-isolated presursor at similar m/z, most ref major fragments are in sample	20190125_AK_SK_ENIGMA_PseudoXfd_20190118_QE139_Ag68377-924_USHG01245_NEG_MSMS_4_RCH2-pset3178-on-fresh-MCYM_1_IR02_068.h5	14.9174	7	72.046,73.029,98.025,117.020,118.051,156.067,200.057	0.592341	[M-H]-	218.067	218.067	0.0003279	1.50367	14.8837	15.0033	14.8653	14.9111	0.0458193	4.53909e+06	20190125_AK_SK_ENIGMA_PseudoXfd_20190118_QE139_Ag68377-924_USHG01245_NEG_MSMS_4_RCH2-pset3178-on-fresh-MCYM_1_IR02_068.h5	0103_O-succinyl-homoserine_negative_M-H218p0670_14p87	6311.45		7047.44	818411	1.46171e+06	652794	694279	1.18361e+06	1.10199e+06
104	pantothenic acid	pantothenic acid		C9H17NO5	negative	219.111	Organic compounds	Organic oxygen compounds	Organooxygen compounds	Alcohols and polyols	Not available	Secondary alcohols	Propargyl-type 1,3-dipolar organic compoundsPolyolsMonocarboxylic acids and derivativesCarboxylic acidsCarboximidic acidsPrimary alcoholsOrganopnictogen compoundsOrganonitrogen compoundsOrganic oxidesHydrocarbon derivativesCarbonyl compounds	Aliphatic acyclic compounds	GHOKWGTUZJEAQD-ZETCQYMHSA-N	1	1	1	3	L1+			20190125_AK_SK_ENIGMA_PseudoXfd_20190118_QE139_Ag68377-924_USHG01245_NEG_MSMS_30_N1B4WT-on-spent-RCH2pset3178_3_IR02_104.h5	6.84755	7	71.014,71.050,88.040,99.045,116.072,146.083,218.104	0.91818	[M-H]-	218.103	218.104	0.0004441	2.03619	6.5	6.95558	6.72826	6.78135	0.053083	83791896	20190125_AK_SK_ENIGMA_PseudoXfd_20190118_QE139_Ag68377-924_USHG01245_NEG_MSMS_38_RCH2WT-on-spent-N1B4WT_1_IR02_167.h5	0104_pantothenic_acid_negative_M-H218p1034_6p73	9681.35	27329	8686.66	9904171	10459362	19831938	22473686	22520540	24253088
105	cystathionine	cystathionine		C7H14N2O4S	negative	222.067	Organic compounds	Organic acids and derivatives	Carboxylic acids and derivatives	Amino acids, peptides, and analogues	Amino acids and derivatives - Alpha amino acids and derivatives - Cysteine and derivatives	L-cysteine-S-conjugates	L-alpha-amino acidsThia fatty acidsDicarboxylic acids and derivativesAmino acidsSulfenyl compoundsDialkylthioethersCarboxylic acidsOrganopnictogen compoundsOrganic oxidesMonoalkylaminesHydrocarbon derivativesCarbonyl compounds	Aliphatic acyclic compounds	ILRYLPWNYFXEMH-WHFBIAKZSA-N	0	1	1	2	L1		no msms collected			0			[M-H]-	221.06	221.06	0.0002114	0.956301	16.5418	16.7304	16.5651	16.6254	0.0603648	966345	20190125_AK_SK_ENIGMA_PseudoXfd_20190118_QE139_Ag68377-924_USHG01245_NEG_MSMS_1_RCH2WT-on-fresh-MCYM_1_IR02_185.h5	0105_cystathionine_negative_M-H221p0601_16p57		8267.2				8177.04			13913
106	carnosine	carnosine		C9H14N4O3	negative	226.107	Organic compounds	Organic acids and derivatives	Peptidomimetics	Hybrid peptides	Not available	Hybrid peptides	Histidine and derivativesN-acyl-L-alpha-amino acidsBeta amino acids and derivativesImidazolyl carboxylic acids and derivativesHeteroaromatic compoundsSecondary carboxylic acid amidesAmino acidsMonocarboxylic acids and derivativesCarboxylic acidsAzacyclic compoundsOrganopnictogen compoundsOrganic oxidesMonoalkylaminesHydrocarbon derivativesCarbonyl compounds	Aromatic heteromonocyclic compounds	CQOVPNPJLQNMDC-ZETCQYMHSA-N	1	1	1	3	L1+			20190125_AK_SK_ENIGMA_PseudoXfd_20190118_QE139_Ag68377-924_USHG01245_NEG_MSMS_21_Sterile-on-spent-RCH2pset1199_3_IR02_092.h5	16.739	14	67.030,81.046,87.056,88.040,93.046,110.073,127.052,137.036,154.063,161.083,163.099,181.110,207.090,225.100	0.765845	[M-H]-	225.099	225.1	0.0003668	1.6295	16.6747	16.8624	16.6289	16.7527	0.123779	87121168	20190125_AK_SK_ENIGMA_PseudoXfd_20190118_QE139_Ag68377-924_USHG01245_NEG_MSMS_56_RCH2-pset0508-on-fresh-MCYM_2_IR02_194.h5	0106_carnosine_negative_M-H225p0993_16p63	10976.4	11226.8	16878	125816	110373	228587	225741	223206	198816
107	deoxyuridine	deoxyuridine		C9H12N2O5	negative	228.075	Organic compounds	Nucleosides, nucleotides, and analogues	Pyrimidine nucleosides	Pyrimidine 2'-deoxyribonucleosides	Not available	Pyrimidine 2'-deoxyribonucleosides	PyrimidonesHydropyrimidinesVinylogous amidesTetrahydrofuransHeteroaromatic compoundsUreasSecondary alcoholsLactamsOxacyclic compoundsAzacyclic compoundsPrimary alcoholsOrganopnictogen compoundsOrganonitrogen compoundsOrganic oxidesHydrocarbon derivatives	Aromatic heteromonocyclic compounds	MXHRCPNRJAMMIM-SHYZEUOFSA-N	1	1	1	3	L1+			20190125_AK_SK_ENIGMA_PseudoXfd_20190118_QE139_Ag68377-924_USHG01245_NEG_MSMS_46_RCH2-pset1199-on-spent-N1B4WT_2_IR02_065.h5	1.77778	5	94.030,111.020,136.041,184.062,227.070	0.75687	[M-H]-	227.067	227.068	0.0005112	2.25131	1.70893	1.99541	1.68524	1.80648	0.121242	24885332	20190125_AK_SK_ENIGMA_PseudoXfd_20190118_QE139_Ag68377-924_USHG01245_NEG_MSMS_46_RCH2-pset1199-on-spent-N1B4WT_2_IR02_065.h5	0107_deoxyuridine_negative_M-H227p0673_1p69	7631.06	5711.63		39220.7	29220.2	28966.4	34619.5	48944.6	29612.6
108	cystine	cystine		C6H12N2O4S2	negative	240.024	Organic compounds	Organic acids and derivatives	Carboxylic acids and derivatives	Amino acids, peptides, and analogues	Amino acids and derivatives - Alpha amino acids and derivatives - Cysteine and derivatives	L-cysteine-S-conjugates	L-alpha-amino acidsDicarboxylic acids and derivativesDialkyldisulfidesAmino acidsSulfenyl compoundsCarboxylic acidsOrganopnictogen compoundsOrganic oxidesMonoalkylaminesHydrocarbon derivativesCarbonyl compounds	Aliphatic acyclic compounds	LEVWYRKDKASIDU-IMJSIDKUSA-N	1	1	1	3	L1+			20190125_AK_SK_ENIGMA_PseudoXfd_20190118_QE139_Ag68377-924_USHG01245_NEG_MSMS_58_RCH2-pset3178-on-fresh-MCYM_2_IR02_203.h5	16.6327	8	64.952,71.991,74.007,86.025,117.997,120.013,151.985,239.017	0.898571	[M-H]-	239.017	239.017	0.0005416	2.26595	16.5459	16.721	16.5964	16.6157	0.0193004	6278736	20190125_AK_SK_ENIGMA_PseudoXfd_20190118_QE139_Ag68377-924_USHG01245_NEG_MSMS_5_RCH2-pset3384-on-fresh-MCYM_1_IR02_089.h5	0108_cystine_negative_M-H239p0165_16p60	5042.53	7176.73	9991.18	42932.1	24415.7	14919.3	12965.4	18566
109	lumichrome	lumichrome		C12H10N4O2	negative	242.08	Organic compounds	Organoheterocyclic compounds	Pteridines and derivatives	Alloxazines and isoalloxazines	Not available	Flavins	QuinoxalinesPyrimidonesPyrazinesBenzenoidsVinylogous amidesHeteroaromatic compoundsUreasLactamsAzacyclic compoundsOrganopnictogen compoundsOrganooxygen compoundsOrganonitrogen compoundsOrganic oxidesHydrocarbon derivatives	Aromatic heteropolycyclic compounds	ZJTJUVIJVLLGSP-UHFFFAOYSA-N	1	1	1	3	L1+			20190125_AK_SK_ENIGMA_PseudoXfd_20190118_QE139_Ag68377-924_USHG01245_NEG_MSMS_55_RCH2WT-on-fresh-MCYM_2_IR02_101.h5	0.888912	2	198.068,241.074	0.960061	[M-H]-	241.073	241.074	0.0005368	2.22671	0.814678	0.969458	0.993697	0.873841	0.119856	30010114	20190125_AK_SK_ENIGMA_PseudoXfd_20190118_QE139_Ag68377-924_USHG01245_NEG_MSMS_56_RCH2-pset0508-on-fresh-MCYM_2_IR02_194.h5	0109_lumichrome_negative_M-H241p0731_0p99	30463.7	21464.2	43970.6	3.77183e+06	4.78533e+06	8297322	8507100	5402936	4425166
110	lumichrome	lumichrome		C12H10N4O2	negative	242.08	Organic compounds	Organoheterocyclic compounds	Pteridines and derivatives	Alloxazines and isoalloxazines	Not available	Flavins	QuinoxalinesPyrimidonesPyrazinesBenzenoidsVinylogous amidesHeteroaromatic compoundsUreasLactamsAzacyclic compoundsOrganopnictogen compoundsOrganooxygen compoundsOrganonitrogen compoundsOrganic oxidesHydrocarbon derivatives	Aromatic heteropolycyclic compounds	ZJTJUVIJVLLGSP-UHFFFAOYSA-N	1	1	1	3	L1+			20190125_AK_SK_ENIGMA_PseudoXfd_20190118_QE139_Ag68377-924_USHG01245_NEG_MSMS_54_RCH2-pset3384-on-spent-N1B4WT_3_IR02_155.h5	1.16659	2	198.068,241.074	0.97032	[M-H]-	241.073	241.074	0.0006064	2.51542	1.12397	1.27876	0.993697	1.16818	0.174486	30537798	20190125_AK_SK_ENIGMA_PseudoXfd_20190118_QE139_Ag68377-924_USHG01245_NEG_MSMS_1_RCH2WT-on-fresh-MCYM_1_IR02_185.h5	0110_lumichrome_negative_M-H241p0731_0p99	17913	20397.9	31880.1	5622193	7.60768e+06	9153870	8972254	7773463	7.09326e+06
111	thymidine	thymidine		C10H14N2O5	negative	242.09	Organic compounds	Nucleosides, nucleotides, and analogues	Pyrimidine nucleosides	Pyrimidine 2'-deoxyribonucleosides	Not available	Pyrimidine 2'-deoxyribonucleosides	PyrimidonesHydroxypyrimidinesHydropyrimidinesTetrahydrofuransHeteroaromatic compoundsSecondary alcoholsOxacyclic compoundsAzacyclic compoundsPrimary alcoholsOrganopnictogen compoundsOrganonitrogen compoundsOrganic oxidesHydrocarbon derivatives	Aromatic heteromonocyclic compounds	IQFYYKKMVGJFEH-XLPZGREQSA-N	1	1	1	3	L1+			20190125_AK_SK_ENIGMA_PseudoXfd_20190118_QE139_Ag68377-924_USHG01245_NEG_MSMS_57_RCH2-pset1199-on-fresh-MCYM_2_IR02_134.h5	1.52098	3	125.036,151.052,241.084	0.836962	[M-H]-	241.083	241.084	0.0006059	2.51324	1.40121	1.76199	1.41462	1.55669	0.142069	123594560	20190125_AK_SK_ENIGMA_PseudoXfd_20190118_QE139_Ag68377-924_USHG01245_NEG_MSMS_5_RCH2-pset3384-on-fresh-MCYM_1_IR02_089.h5	0111_thymidine_negative_M-H241p0830_1p41	16740.8	8781.2	9175.71	645385	179894	117877	115946	192861	133663
112	cytidine	cytidine		C9H13N3O5	negative	243.086	Organic compounds	Nucleosides, nucleotides, and analogues	Pyrimidine nucleosides	Not available	Not available	Pyrimidine nucleosides	GlycosylaminesPentosesPyrimidonesAminopyrimidines and derivativesImidolactamsHydropyrimidinesTetrahydrofuransHeteroaromatic compoundsSecondary alcoholsAzacyclic compoundsOxacyclic compoundsHydrocarbon derivativesOrganic oxidesOrganopnictogen compoundsPrimary alcoholsPrimary amines	Aromatic heteromonocyclic compounds	UHDGCWIWMRVCDJ-XVFCMESISA-N	1	1	1	3	L1+		co-isolated presursor at similar m/z, all ref major fragments are in sample	20190125_AK_SK_ENIGMA_PseudoXfd_20190118_QE139_Ag68377-924_USHG01245_NEG_MSMS_31_Sterile-on-spent-RCH2pset3384_1_026.h5	6.61598	9	67.030,81.046,91.030,95.025,108.034,109.041,110.036,152.047,242.080	0.72475	[M-H]-	242.078	242.079	0.0004168	1.72176	6.36402	6.84156	6.70296	6.52743	0.175524	43697376	20190125_AK_SK_ENIGMA_PseudoXfd_20190118_QE139_Ag68377-924_USHG01245_NEG_MSMS_3_RCH2-pset1199-on-fresh-MCYM_1_IR02_035.h5	0112_cytidine_negative_M-H242p0782_6p70	17782.4	12866	15201.1	392329	130581	201781	218494	249245	227455
113	uridine	uridine		C9H12N2O6	negative	244.07	Organic compounds	Nucleosides, nucleotides, and analogues	Pyrimidine nucleosides	Not available	Not available	Pyrimidine nucleosides	GlycosylaminesPentosesPyrimidonesHydropyrimidinesTetrahydrofuransHeteroaromatic compoundsVinylogous amidesUreasLactamsSecondary alcoholsOxacyclic compoundsAzacyclic compoundsPrimary alcoholsOrganopnictogen compoundsOrganonitrogen compoundsOrganic oxidesHydrocarbon derivatives	Aromatic heteromonocyclic compounds	DRTQHJPVMGBUCF-XVFCMESISA-N	1	1	1	3	L1+			20190125_AK_SK_ENIGMA_PseudoXfd_20190118_QE139_Ag68377-924_USHG01245_NEG_MSMS_9_Sterile-on-spent-RCH2WT_3_IR02_170.h5	2.95155	10	66.034,82.030,110.025,111.020,122.025,140.036,152.036,153.031,200.057,243.063	0.912839	[M-H]-	243.062	243.063	0.000508	2.09	2.59011	2.98837	2.68967	2.73718	0.0475155	378260384	20190125_AK_SK_ENIGMA_PseudoXfd_20190118_QE139_Ag68377-924_USHG01245_NEG_MSMS_5_RCH2-pset3384-on-fresh-MCYM_1_IR02_089.h5	0113_uridine_negative_M-H243p0622_2p69	54225.5	32113	46243.3	2827079	739161	521758	556776	598117	540754
114	n-acetyl-tryptophan	n-acetyl-tryptophan		C13H14N2O3	negative	246.1	Organic compounds	Organic acids and derivatives	Carboxylic acids and derivatives	Amino acids, peptides, and analogues	Amino acids and derivatives - Alpha amino acids and derivatives - N-acyl-alpha amino acids and derivatives	N-acyl-alpha amino acids	Indolyl carboxylic acids and derivatives3-alkylindolesSubstituted pyrrolesBenzenoidsHeteroaromatic compoundsAcetamidesSecondary carboxylic acid amidesMonocarboxylic acids and derivativesCarboxylic acidsAzacyclic compoundsOrganopnictogen compoundsOrganonitrogen compoundsOrganic oxidesHydrocarbon derivativesCarbonyl compounds	Aromatic heteropolycyclic compounds	DZTHIGRZJZPRDV-GFCCVEGCSA-N	1	1	1	3	L1+			20190125_AK_SK_ENIGMA_PseudoXfd_20190118_QE139_Ag68377-924_USHG01245_NEG_MSMS_50_RCH2WT-on-spent-N1B4WT_3_IR02_053.h5	6.06858	12	58.029,70.030,74.025,98.025,116.036,116.051,142.067,159.093,183.093,201.103,203.083,245.094	0.874617	[M-H]-	245.093	245.094	0.0004444	1.81319	5.9	6.37749	6.17385	6.09962	0.074233	4.93379e+06	20190125_AK_SK_ENIGMA_PseudoXfd_20190118_QE139_Ag68377-924_USHG01245_NEG_MSMS_36_N1B4WT-on-spent-RCH2pset3384_3_IR02_071.h5	0114_n-acetyl-tryptophan_negative_M-H245p0931_6p17	4974.5	8079.07	7397.57	3179733	3263605	3.32486e+06	3.44405e+06	3.51436e+06	2.73337e+06
115	unresolvable N-acetyl hexosamine isomers (ex. N-acetyl-mannosamine and/or N-acetyl-glucosamine)	N-acetyl-glucosamine		C8H15NO6	negative	221.09	Organic compounds	Organic oxygen compounds	Organooxygen compounds	Carbohydrates and carbohydrate conjugates	Aminosaccharides - Amino sugars	Acylaminosugars	N-acyl-alpha-hexosaminesHexosesOxanesAcetamidesSecondary carboxylic acid amidesSecondary alcoholsHemiacetalsPolyolsOxacyclic compoundsPrimary alcoholsOrganopnictogen compoundsOrganonitrogen compoundsOrganic oxidesHydrocarbon derivativesCarbonyl compounds	Aliphatic heteromonocyclic compounds	OVRNDRQMDRJTHS-RTRLPJTCSA-N	1	1	1	3	L1+	unresolvable isomers: acetyl hexoseamines		20190125_AK_SK_ENIGMA_PseudoXfd_20190118_QE139_Ag68377-924_USHG01245_NEG_MSMS_9_Sterile-on-spent-RCH2WT_3_IR02_170.h5	6.70144	5	100.041,101.024,119.035,256.060,256.237	0.674951	[M+Cl]-	256.059	256.06	0.000571	2.22995	6.56424	6.87761	6.71911	6.72456	0.00544241	2.66531e+06	20190125_AK_SK_ENIGMA_PseudoXfd_20190118_QE139_Ag68377-924_USHG01245_NEG_MSMS_19_Sterile-on-spent-RCH2pset1199_1_IR02_119.h5	0115_N-acetyl-glucosamine_negative_M+Cl256p0593_6p72	7559.34			115312	61910.9	99858.5	99295.9	77423.5	72406.9
116	unresolvable N-acetyl hexosamine isomers (ex. N-acetyl-mannosamine and/or N-acetyl-glucosamine)	N-acetyl-mannosamine	n, isomer with same mzrt and peak height	C8H15NO6	negative	221.09	Organic compounds	Organic oxygen compounds	Organooxygen compounds	Carbohydrates and carbohydrate conjugates	Aminosaccharides - Amino sugars	Acylaminosugars	N-acyl-alpha-hexosaminesHexosesOxanesAcetamidesSecondary carboxylic acid amidesSecondary alcoholsHemiacetalsPolyolsOxacyclic compoundsPrimary alcoholsOrganopnictogen compoundsOrganonitrogen compoundsOrganic oxidesHydrocarbon derivativesCarbonyl compounds	Aliphatic heteromonocyclic compounds	OVRNDRQMDRJTHS-ZTVVOAFPSA-N	1	1	1	3	L1+	unresolvable isomers: acetyl hexoseamines		20190125_AK_SK_ENIGMA_PseudoXfd_20190118_QE139_Ag68377-924_USHG01245_NEG_MSMS_9_Sterile-on-spent-RCH2WT_3_IR02_170.h5	6.70144	4	100.041,101.024,119.035,256.060	0.604142	[M+Cl]-	256.059	256.06	0.000571	2.22995	6.56424	6.87761	6.84898	6.72456	0.124425	2.66531e+06	20190125_AK_SK_ENIGMA_PseudoXfd_20190118_QE139_Ag68377-924_USHG01245_NEG_MSMS_19_Sterile-on-spent-RCH2pset1199_1_IR02_119.h5	0116_N-acetyl-mannosamine_negative_M+Cl256p0593_6p85	7559.34			115312	61910.9	99858.5	99295.9	77423.5	72406.9
117	adenosine	adenosine		C10H13N5O4	negative	267.097	Organic compounds	Nucleosides, nucleotides, and analogues	Purine nucleosides	Not available	Not available	Purine nucleosides	GlycosylaminesPentoses6-aminopurinesAminopyrimidines and derivativesN-substituted imidazolesImidolactamsTetrahydrofuransHeteroaromatic compoundsSecondary alcoholsOxacyclic compoundsAzacyclic compoundsPrimary aminesPrimary alcoholsOrganopnictogen compoundsHydrocarbon derivatives	Aromatic heteropolycyclic compounds	OIRDTQYFTABQOQ-KQYNXXCUSA-N	1	1	1	3	L1+			20190125_AK_SK_ENIGMA_PseudoXfd_20190118_QE139_Ag68377-924_USHG01245_NEG_MSMS_33_Sterile-on-spent-RCH2pset3384_3_IR02_128.h5	2.79673	3	107.037,134.048,266.090	0.945169	[M-H]-	266.089	266.09	0.0004399	1.6532	2.58589	3.00946	2.87768	2.72286	0.154821	40038944	20190125_AK_SK_ENIGMA_PseudoXfd_20190118_QE139_Ag68377-924_USHG01245_NEG_MSMS_2_RCH2-pset0508-on-fresh-MCYM_1_IR02_029.h5	0117_adenosine_negative_M-H266p0895_2p88	30034.5	33519.1	31285.1	617428	242233	203777	325490	344480	280524
118	2'-deoxyguanosine	2'-deoxyguanosine		C10H13N5O4	negative	267.097	Organic compounds	Nucleosides, nucleotides, and analogues	Purine nucleosides	Purine 2'-deoxyribonucleosides	Not available	Purine 2'-deoxyribonucleosides	6-oxopurinesHypoxanthinesPyrimidonesAminopyrimidines and derivativesN-substituted imidazolesVinylogous amidesTetrahydrofuransHeteroaromatic compoundsSecondary alcoholsOxacyclic compoundsAzacyclic compoundsHydrocarbon derivativesOrganic oxidesOrganopnictogen compoundsPrimary alcoholsPrimary amines	Aromatic heteropolycyclic compounds	YKBGVTZYEHREMT-KVQBGUIXSA-N	1	1	1	3	L1+			20190125_AK_SK_ENIGMA_PseudoXfd_20190118_QE139_Ag68377-924_USHG01245_NEG_MSMS_46_RCH2-pset1199-on-spent-N1B4WT_2_IR02_065.h5	6.43782	6	107.037,108.021,133.016,150.043,176.059,266.090	0.917591	[M-H]-	266.089	266.09	0.0005438	2.04367	6.33134	6.71233	6.64404	6.46797	0.176065	33117798	20190125_AK_SK_ENIGMA_PseudoXfd_20190118_QE139_Ag68377-924_USHG01245_NEG_MSMS_1_RCH2WT-on-fresh-MCYM_1_IR02_185.h5	0118_2deoxyguanosine_negative_M-H266p0895_6p64	16868.3	11689.5	13902.4	238143	94030.3	171916	211134	190375	152740
119	inosine	inosine		C10H12N4O5	negative	268.081	Organic compounds	Nucleosides, nucleotides, and analogues	Purine nucleosides	Not available	Not available	Purine nucleosides	Glycosylamines6-oxopurinesPentosesHypoxanthinesPyrimidonesN-substituted imidazolesVinylogous amidesTetrahydrofuransHeteroaromatic compoundsSecondary alcoholsOxacyclic compoundsAzacyclic compoundsHydrocarbon derivativesOrganic oxidesOrganonitrogen compoundsOrganopnictogen compoundsPrimary alcohols	Aromatic heteropolycyclic compounds	UGQMRVRMYYASKQ-KQYNXXCUSA-N	1	1	1	3	L1+			20190125_AK_SK_ENIGMA_PseudoXfd_20190118_QE139_Ag68377-924_USHG01245_NEG_MSMS_32_Sterile-on-spent-RCH2pset3384_2_IR02_086.h5	5.08211	2	135.032,267.074	0.945394	[M-H]-	267.073	267.074	0.0005215	1.95265	4.89364	5.48153	5.21525	5.05859	0.156655	368191744	20190125_AK_SK_ENIGMA_PseudoXfd_20190118_QE139_Ag68377-924_USHG01245_NEG_MSMS_5_RCH2-pset3384-on-fresh-MCYM_1_IR02_089.h5	0119_inosine_negative_M-H267p0735_5p22	84734.9	67899.5	61730.7	2.88883e+06	193340	109221	121527	183019	126274
120	guanosine	guanosine		C10H13N5O5	negative	283.092	Organic compounds	Nucleosides, nucleotides, and analogues	Purine nucleosides	Not available	Not available	Purine nucleosides	GlycosylaminesPentosesPurines and purine derivativesHydroxypyrimidinesN-substituted imidazolesTetrahydrofuransHeteroaromatic compoundsSecondary alcoholsOxacyclic compoundsAzacyclic compoundsPrimary alcoholsOrganopnictogen compoundsOrganonitrogen compoundsHydrocarbon derivatives	Aromatic heteropolycyclic compounds	NYHBQMYGNKIUIF-UUOKFMHZSA-N	1	1	1	3	L1+			20190125_AK_SK_ENIGMA_PseudoXfd_20190118_QE139_Ag68377-924_USHG01245_NEG_MSMS_57_RCH2-pset1199-on-fresh-MCYM_2_IR02_134.h5	8.25179	5	107.037,108.021,133.016,150.043,282.085	0.923985	[M-H]-	282.084	282.085	0.0006062	2.149	8.05131	8.5	8.32765	8.20268	0.124965	606799872	20190125_AK_SK_ENIGMA_PseudoXfd_20190118_QE139_Ag68377-924_USHG01245_NEG_MSMS_3_RCH2-pset1199-on-fresh-MCYM_1_IR02_035.h5	0120_guanosine_negative_M-H282p0844_8p33	27572.1	16773	31747.8	9300089	4536835	10076446	12665929	14321032	12900678
121	xanthosine	xanthosine		C10H12N4O6	negative	284.076	Organic compounds	Nucleosides, nucleotides, and analogues	Purine nucleosides	Not available	Not available	Purine nucleosides	XanthinesGlycosylamines6-oxopurinesPentosesAlkaloids and derivativesPyrimidonesN-substituted imidazolesVinylogous amidesTetrahydrofuransHeteroaromatic compoundsUreasSecondary alcoholsLactamsOxacyclic compoundsAzacyclic compoundsHydrocarbon derivativesOrganic oxidesOrganonitrogen compoundsOrganopnictogen compoundsPrimary alcohols	Aromatic heteropolycyclic compounds	UBORTCNDUKBEOP-UUOKFMHZSA-N	1	1	1	3	L1+			20190125_AK_SK_ENIGMA_PseudoXfd_20190118_QE139_Ag68377-924_USHG01245_NEG_MSMS_44_RCH2WT-on-spent-N1B4WT_2_IR02_191.h5	10.9081	2	151.027,283.069	0.95283	[M-H]-	283.068	283.069	0.0006344	2.24115	10.8242	11.1	10.6512	10.9552	0.304052	2142211	20190125_AK_SK_ENIGMA_PseudoXfd_20190118_QE139_Ag68377-924_USHG01245_NEG_MSMS_16_N1B4WT-on-spent-RCH2pset0508_1_011.h5	0121_xanthosine_negative_M-H283p0684_10p65	4170.99			1.03175e+06	2.07059e+06	1.20396e+06	1.35577e+06	1.70262e+06	2142211
122	ophthalmic acid	ophthalmic acid		C11H19N3O6	negative	289.127	Organic compounds	Organic acids and derivatives	Carboxylic acids and derivatives	Amino acids, peptides, and analogues	Peptides	Oligopeptides	Gamma-glutamyl peptidesGlutamine and derivativesN-acyl-alpha amino acidsAlpha amino acid amidesL-alpha-amino acidsDicarboxylic acids and derivativesFatty acids and conjugatesN-acyl aminesAmino acidsSecondary carboxylic acid amidesCarboxylic acidsOrganic oxidesOrganopnictogen compoundsHydrocarbon derivativesCarbonyl compoundsMonoalkylamines	Aliphatic acyclic compounds	JCMUOFQHZLPHQP-BQBZGAKWSA-N	1	1	1	3	L1+			20190125_AK_SK_ENIGMA_PseudoXfd_20190118_QE139_Ag68377-924_USHG01245_NEG_MSMS_15_Sterile-on-spent-RCH2pset0508_3_IR02_098.h5	15.6945	26	59.013,72.009,74.025,82.030,100.041,102.057,112.041,115.088,125.073,127.052,128.036,139.088,141.068,145.062,146.047,151.088,159.078,167.046,169.099,185.058,195.078,208.110,213.089,226.120,270.110,288.121	0.900634	[M-H]-	288.12	288.121	0.0006602	2.29141	15.6371	15.7714	15.6634	15.7051	0.0417452	14629068	20190125_AK_SK_ENIGMA_PseudoXfd_20190118_QE139_Ag68377-924_USHG01245_NEG_MSMS_31_Sterile-on-spent-RCH2pset3384_1_026.h5	0122_ophthalmic_acid_negative_M-H288p1201_15p66	6530.43	12854.5	11129.1	9164044	13412756	4828529	5069277	5395672	8817836
123	cytidine 2',3'-cyclic mono-phosphoric acid	cytidine 2',3'-cyclic mono-phosphoric acid		C9H12N3O7P	negative	305.041	Organic compounds	Nucleosides, nucleotides, and analogues	Pyrimidine nucleotides	Cyclic pyrimidine nucleotides	Not available	2',3'-cyclic pyrimidine nucleotides	Ribonucleoside 3'-phosphatesPyrimidonesAminopyrimidines and derivativesOrganic phosphoric acids and derivativesMonosaccharidesImidolactamsHydropyrimidinesTetrahydrofuransDioxaphospholanesHeteroaromatic compoundsAzacyclic compoundsOxacyclic compoundsHydrocarbon derivativesOrganic oxidesOrganopnictogen compoundsPrimary alcoholsPrimary amines	Aromatic heteropolycyclic compounds	NMPZCCZXCOMSDQ-ZRTZXPPTSA-N	1	1	1	3	L1+			20190125_AK_SK_ENIGMA_PseudoXfd_20190118_QE139_Ag68377-924_USHG01245_NEG_MSMS_6_N1B4WT-on-fresh-MCYM_1_IR02_122.h5	13.7627	3	67.030,110.036,304.035	0.922733	[M-H]-	304.034	304.035	0.0007091	2.33231	13.6727	13.8745	13.7811	13.7683	0.0128684	2584756	20190125_AK_SK_ENIGMA_PseudoXfd_20190118_QE139_Ag68377-924_USHG01245_NEG_MSMS_1_RCH2WT-on-fresh-MCYM_1_IR02_185.h5	0123_cytidine_2_3cyclic_mono-phosphoric_acid_negative_M-H304p0340_13p78				1.0743e+06	1.25044e+06	1.37728e+06	1.56321e+06	1.38499e+06	1.12415e+06
124	N-acetylneuraminic acid	N-acetylneuraminic acid		C11H19NO9	negative	309.106	Organic compounds	Organic oxygen compounds	Organooxygen compounds	Carbohydrates and carbohydrate conjugates	Sugar acids and derivatives - Sugar amino acids and derivatives - Pyranoid amino acids and derivatives - Neuraminic acids and derivatives - N-acylneuraminic acids and derivatives	N-acylneuraminic acids	Neuraminic acidsC-glucuronidesC-glycosyl compoundsPyransAlpha hydroxy acids and derivativesOxanesAcetamidesSecondary carboxylic acid amidesSecondary alcoholsHemiacetalsPolyolsOxacyclic compoundsCarboxylic acidsMonocarboxylic acids and derivativesPrimary alcoholsCarbonyl compoundsOrganonitrogen compoundsHydrocarbon derivativesOrganopnictogen compoundsOrganic oxides	Aliphatic heteromonocyclic compounds	SQVRNKJHWKZAKO-LUWBGTNYSA-N	1	1	1	3	L1+			20190125_AK_SK_ENIGMA_PseudoXfd_20190118_QE139_Ag68377-924_USHG01245_NEG_MSMS_11_N1B4WT-on-spent-RCH2WT_2_IR02_044.h5	14.7769	7	87.009,98.061,100.041,101.024,119.035,170.046,308.099	0.899519	[M-H]-	308.099	308.099	0.000767	2.48946	14.5719	14.8628	14.5876	14.6892	0.101625	45599516	20190125_AK_SK_ENIGMA_PseudoXfd_20190118_QE139_Ag68377-924_USHG01245_NEG_MSMS_16_N1B4WT-on-spent-RCH2pset0508_1_011.h5	0124_N-acetylneuraminic_acid_negative_M-H308p0987_14p59	61375.7	149150	69184.7	21073630	33780776	22300894	22277984	33966944	45599516
125	thymidine 5'-monophosphoric acid	thymidine 5'-monophosphoric acid		C10H15N2O8P	negative	322.057	Organic compounds	Nucleosides, nucleotides, and analogues	Pyrimidine nucleotides	Pyrimidine deoxyribonucleotides	Pyrimidine deoxyribonucleoside monophosphates	Pyrimidine 2'-deoxyribonucleoside monophosphates	PyrimidonesMonoalkyl phosphatesHydropyrimidinesVinylogous amidesTetrahydrofuransHeteroaromatic compoundsUreasSecondary alcoholsLactamsOxacyclic compoundsAzacyclic compoundsOrganopnictogen compoundsOrganonitrogen compoundsOrganic oxidesHydrocarbon derivatives	Aromatic heteromonocyclic compounds	GYOZYWVXFNDGLU-XLPZGREQSA-N	0	1	1	2	L1					0			[M-H]-	321.049	321.05	0.0007278	2.26694	13.4599	13.7301	13.7271	13.5482	0.178903	859591	20190125_AK_SK_ENIGMA_PseudoXfd_20190118_QE139_Ag68377-924_USHG01245_NEG_MSMS_5_RCH2-pset3384-on-fresh-MCYM_1_IR02_089.h5	0125_thymidine_5monophosphoric_acid_negative_M-H321p0493_13p73
126	3'-CMP	3'-CMP		C9H14N3O8P	negative	323.052	Organic compounds	Nucleosides, nucleotides, and analogues	Pyrimidine nucleotides	Pyrimidine ribonucleotides	Not available	Pyrimidine ribonucleoside monophosphates	Pentose phosphatesGlycosylaminesMonosaccharide phosphatesMonoalkyl phosphatesAminopyrimidines and derivativesPyrimidonesImidolactamsHydropyrimidinesHeteroaromatic compoundsTetrahydrofuransSecondary alcohols1,2-diolsOxacyclic compoundsAzacyclic compoundsPrimary aminesOrganopnictogen compoundsOrganic oxidesHydrocarbon derivatives	Aromatic heteromonocyclic compounds	IERHLVCPSMICTF-XVFCMESISA-N	1	1	1	3	L1+			20190125_AK_SK_ENIGMA_PseudoXfd_20190118_QE139_Ag68377-924_USHG01245_NEG_MSMS_21_Sterile-on-spent-RCH2pset1199_3_IR02_092.h5	15.5341	6	78.959,96.970,110.036,211.002,272.064,322.045	0.926929	[M-H]-	322.045	322.045	0.0006172	1.91651	15.448	15.8078	15.7112	15.5303	0.180841	4.66692e+06	20190125_AK_SK_ENIGMA_PseudoXfd_20190118_QE139_Ag68377-924_USHG01245_NEG_MSMS_1_RCH2WT-on-fresh-MCYM_1_IR02_185.h5	0126_3CMP_negative_M-H322p0446_15p71				318053	262344	1.09441e+06	1.35546e+06	1.78069e+06	1.30954e+06
127	2',3'-cyclic AMP	2',3'-cyclic AMP		C10H12N5O6P	negative	329.053	Organic compounds	Nucleosides, nucleotides, and analogues	Purine nucleotides	Cyclic purine nucleotides	Not available	2',3'-cyclic purine nucleotides	Ribonucleoside 3'-phosphates6-aminopurinesAminopyrimidines and derivativesImidolactamsMonosaccharidesN-substituted imidazolesOrganic phosphoric acids and derivativesTetrahydrofuransDioxaphospholanesHeteroaromatic compoundsAzacyclic compoundsOxacyclic compoundsPrimary alcoholsHydrocarbon derivativesPrimary aminesOrganopnictogen compoundsOrganic oxides	Aromatic heteropolycyclic compounds	KMYWVDDIPVNLME-KQYNXXCUSA-N	1	1	1	3	L1+			20190125_AK_SK_ENIGMA_PseudoXfd_20190118_QE139_Ag68377-924_USHG01245_NEG_MSMS_52_RCH2-pset1199-on-spent-N1B4WT_3_IR02_179.h5	10.2682	2	134.048,328.045	0.975273	[M-H]-	328.045	328.046	0.0008983	2.73834	10.0584	10.3882	10.4083	10.2027	0.20559	6.46783e+06	20190125_AK_SK_ENIGMA_PseudoXfd_20190118_QE139_Ag68377-924_USHG01245_NEG_MSMS_53_RCH2-pset3178-on-spent-N1B4WT_3_IR02_212.h5	0127_2_3cyclic_AMP_negative_M-H328p0452_10p41		4708.41		3.61245e+06	3223954	3.70295e+06	4268157	3.64874e+06	2.7998e+06
128	trehalose	trehalose		C12H22O11	negative	342.116	Organic compounds	Organic oxygen compounds	Organooxygen compounds	Carbohydrates and carbohydrate conjugates	Glycosyl compounds	O-glycosyl compounds	DisaccharidesOxanesSecondary alcoholsPolyolsOxacyclic compoundsAcetalsPrimary alcoholsHydrocarbon derivatives	Aliphatic heteromonocyclic compounds	HDTRYLNUVZCQOY-LIZSDCNHSA-N	1	1	1	3	L1+			20190125_AK_SK_ENIGMA_PseudoXfd_20190118_QE139_Ag68377-924_USHG01245_NEG_MSMS_2_RCH2-pset0508-on-fresh-MCYM_1_IR02_029.h5	14.3001	18	58.005,59.013,71.014,72.993,73.029,83.014,85.030,87.009,89.024,101.025,113.025,119.035,131.035,143.035,149.046,161.046,179.056,341.109	0.923049	[M-H]-	341.109	341.11	0.0008566	2.51122	14.1921	14.4319	14.1592	14.32	0.160825	132989200	20190125_AK_SK_ENIGMA_PseudoXfd_20190118_QE139_Ag68377-924_USHG01245_NEG_MSMS_1_RCH2WT-on-fresh-MCYM_1_IR02_185.h5	0128_trehalose_negative_M-H341p1089_14p16	64388	58828.9	69066.9	329657	91139.5	102569	124945	128099	123242
129	guanosine 3',5'-cyclic monophosphoric acid	guanosine 3',5'-cyclic monophosphoric acid		C10H12N5O7P	negative	345.047	Organic compounds	Nucleosides, nucleotides, and analogues	Purine nucleotides	Cyclic purine nucleotides	Not available	3',5'-cyclic purine nucleotides	Pentose phosphatesGlycosylamines6-oxopurinesHypoxanthinesMonosaccharide phosphatesAminopyrimidines and derivativesPyrimidonesN-substituted imidazolesOrganic phosphoric acids and derivativesVinylogous amidesTetrahydrofuransHeteroaromatic compoundsSecondary alcoholsAzacyclic compoundsOxacyclic compoundsPrimary aminesHydrocarbon derivativesOrganopnictogen compoundsOrganic oxides	Aromatic heteropolycyclic compounds	ZOOGRGPOEVQQDX-UUOKFMHZSA-N	1	1	1	3	L1+			20190125_AK_SK_ENIGMA_PseudoXfd_20190118_QE139_Ag68377-924_USHG01245_NEG_MSMS_53_RCH2-pset3178-on-spent-N1B4WT_3_IR02_212.h5	13.6429	4	133.016,150.043,192.991,344.041	0.742097	[M-H]-	344.04	344.041	0.0006801	1.9768	13.5406	13.7671	13.7107	13.6413	0.069339	3.50213e+06	20190125_AK_SK_ENIGMA_PseudoXfd_20190118_QE139_Ag68377-924_USHG01245_NEG_MSMS_1_RCH2WT-on-fresh-MCYM_1_IR02_185.h5	0129_guanosine_3_5cyclic_monophosphoric_acid_negative_M-H344p0401_13p71	18146	18461.1	16981.5	1.42263e+06	1.6201e+06	1.90557e+06	1.92741e+06	1719665	1.2441e+06
130	riboflavin	riboflavin		C17H20N4O6	negative	376.138	Organic compounds	Organoheterocyclic compounds	Pteridines and derivatives	Alloxazines and isoalloxazines	Not available	Flavins	QuinoxalinesPyrimidonesPyrazinesBenzenoidsVinylogous amidesHeteroaromatic compoundsSecondary alcoholsLactamsPolyolsAzacyclic compoundsPrimary alcoholsOrganopnictogen compoundsOrganonitrogen compoundsOrganic oxidesHydrocarbon derivatives	Aromatic heteropolycyclic compounds	AUNGANRZJHBGPY-SCRDCRAPSA-N	1	1	1	3	L1+			20190125_AK_SK_ENIGMA_PseudoXfd_20190118_QE139_Ag68377-924_USHG01245_NEG_MSMS_20_Sterile-on-spent-RCH2pset1199_2_014.h5	4.51273	4	212.082,241.074,255.089,375.129	0.772529	[M-H]-	375.131	375.132	0.0008962	2.38903	4.41716	4.6831	4.34417	4.51474	0.170571	1.74774e+06	20190125_AK_SK_ENIGMA_PseudoXfd_20190118_QE139_Ag68377-924_USHG01245_NEG_MSMS_20_Sterile-on-spent-RCH2pset1199_2_014.h5	0130_riboflavin_negative_M-H375p1310_4p34		6130.92		1.16968e+06	1.11012e+06	769760	864967	1.34938e+06	1.03778e+06
[truncated: 54 more columns]
